# Supplementary material for: Weight-loss associated DNA methylation patterns: targetable biomarkers and pathway insights
Source: BMC Res Notes. 2025 Jul 22;18:314. doi: 10.1186/s13104-025-07324-x (PMC12281797; doi:10.1186/s13104-025-07324-x)
Supplement: Supplementary file 1 — Supplementary Material 1 [file 13104_2025_7324_MOESM1_ESM.zip]

Archive with 64 entries (54 files):
- EnMCB/
- EnMCB/build/
- EnMCB/build/vignette.rds
- EnMCB/data/
- EnMCB/data/anno_matrix.rda
- EnMCB/data/datalist
- EnMCB/data/demo_data.rda
- EnMCB/data/demo_MCBinformation.rda
- EnMCB/data/demo_survival_data.rda
- EnMCB/DESCRIPTION
- EnMCB/inst/
- EnMCB/inst/CITATION
- EnMCB/inst/doc/
- EnMCB/inst/doc/vignette.html
- EnMCB/inst/doc/vignette.R
- EnMCB/inst/doc/vignette.Rmd
- EnMCB/man/
- EnMCB/man/anno_matrix.Rd
- EnMCB/man/as.data.frame.ridgemat.Rd
- EnMCB/man/as.ridgemat.Rd
- EnMCB/man/CompareMCB.Rd
- EnMCB/man/create_demo.Rd
- EnMCB/man/demo_data.Rd
- EnMCB/man/demo_MCBinformation.Rd
- EnMCB/man/demo_survival_data.Rd
- EnMCB/man/DiffMCB.Rd
- EnMCB/man/draw_survival_curve.Rd
- EnMCB/man/ensemble_model.Rd
- EnMCB/man/ensemble_prediction.Rd
- EnMCB/man/fast_roc_calculation.Rd
- EnMCB/man/IdentifyMCB.Rd
- EnMCB/man/IdentifyMCB_parallel.Rd
- EnMCB/man/metricMCB.cv.Rd
- EnMCB/man/metricMCB.Rd
- EnMCB/man/multi_coxph.Rd
- EnMCB/man/predict.mcb.coxph.penal.Rd
- EnMCB/man/pre_process_methylation.Rd
- EnMCB/man/univ_coxph.Rd
- EnMCB/NAMESPACE
- EnMCB/NEWS
- EnMCB/R/
- EnMCB/README.md
- EnMCB/R/CompareMCB.R
- EnMCB/R/datasets.R
- EnMCB/R/DiffMCB.R
- EnMCB/R/ensemble_model.R
- EnMCB/R/ensemble_prediction.R
- EnMCB/R/eSet_create.R
- EnMCB/R/fast_roc_calculation.R
- EnMCB/R/globals.R
- EnMCB/R/IdentifyMCB.R
- EnMCB/R/IdentifyMCB_parallel.R
- EnMCB/R/metricMCB.R
- EnMCB/R/metricMCB_cv.R
- EnMCB/R/multi_coxph.R
- EnMCB/R/pre_process_methylation.R
- EnMCB/R/univ_coxph.R
- EnMCB/R/utils.R
- EnMCB/tests/
- EnMCB/tests/testthat/
- EnMCB/tests/testthat.R
- EnMCB/tests/testthat/test-hello.R
- EnMCB/vignettes/
- EnMCB/vignettes/vignette.Rmd
