# Supplementary material for: Weight-loss associated DNA methylation patterns: targetable biomarkers and pathway insights
Source: BMC Res Notes. 2025 Jul 22;18:314. doi: 10.1186/s13104-025-07324-x (PMC12281797; doi:10.1186/s13104-025-07324-x)
Supplement: Supplementary file 1 — Supplementary Material 1 [file 13104_2025_7324_MOESM1_ESM.zip › EnMCB/DESCRIPTION]

Package: EnMCB
Type: Package
Title: Predicting Disease Progression Based on Methylation Correlated
        Blocks using Ensemble Models
Version: 1.16.0
Date: 2023-3-13
Author: Xin Yu 
Maintainer: Xin Yu <whirlsyu@gmail.com>
Depends: R (>= 4.0)
Encoding: UTF-8
Imports: survivalROC, glmnet, rms, mboost, Matrix, igraph, methods,
        survivalsvm, ggplot2, boot, e1071, survival, BiocFileCache
ImportFrom:
VignetteBuilder: knitr
Suggests: SummarizedExperiment, testthat, Biobase, survminer,
        affycoretools, knitr, plotROC, limma, rmarkdown
Description: Creation of the correlated blocks using DNA methylation profiles. 
    Machine learning models can be constructed to predict differentially methylated blocks and disease progression.
License: GPL-2
BugReports: https://github.com/whirlsyu/EnMCB/issues
biocViews: Normalization, DNAMethylation, MethylationArray,
        SupportVectorMachine
LazyData: FALSE
RoxygenNote: 7.2.3
git_url: https://git.bioconductor.org/packages/EnMCB
git_branch: RELEASE_3_19
git_last_commit: d9ee2d5
git_last_commit_date: 2024-04-30
Repository: Bioconductor 3.19
Date/Publication: 2024-04-30
NeedsCompilation: no
Packaged: 2024-05-01 03:36:43 UTC; biocbuild
