# Supplementary material for: Weight-loss associated DNA methylation patterns: targetable biomarkers and pathway insights
Source: BMC Res Notes. 2025 Jul 22;18:314. doi: 10.1186/s13104-025-07324-x (PMC12281797; doi:10.1186/s13104-025-07324-x)
Supplement: Supplementary file 1 — Supplementary Material 1 [file 13104_2025_7324_MOESM1_ESM.zip › EnMCB/inst/CITATION]

citHeader("To cite EnMCB in publications use:")

citEntry(
  entry    = "Article",
  title    = "EnMCB: an R/bioconductor package for predicting disease progression based on methylation correlated blocks using ensemble models",
  author   = "Xin Yu, De-Xin Kong",
  journal  = "Bioinformatics",
  year     = "2021",
  pages    = "btab415",
  url      = "https://doi.org/10.1093/bioinformatics/btab415",
  textVersion = paste(
  "Xin Yu, De-Xin Kong, EnMCB: an R/bioconductor package for predicting disease progression based on methylation correlated blocks using ensemble models, Bioinformatics, 2021, btab415, https://doi.org/10.1093/bioinformatics/btab415."
  )
)
