# Supplementary material for: Weight-loss associated DNA methylation patterns: targetable biomarkers and pathway insights
Source: BMC Res Notes. 2025 Jul 22;18:314. doi: 10.1186/s13104-025-07324-x (PMC12281797; doi:10.1186/s13104-025-07324-x)
Supplement: Supplementary file 1 — Supplementary Material 1 [file 13104_2025_7324_MOESM1_ESM.zip › EnMCB/man/anno_matrix.Rd]

% Generated by roxygen2: do not edit by hand
% Please edit documentation in R/datasets.R
\docType{data}
\name{anno_matrix}
\alias{anno_matrix}
\title{IlluminaHumanMethylation450kanno}
\format{
IlluminaHumanMethylation450kanno.ilmn12.hg19 annotation file.
This data have several columns
}
\usage{
data(anno_matrix)
}
\description{
IlluminaHumanMethylation450kanno
}
\keyword{datasets}
