# Supplementary material for: Weight-loss associated DNA methylation patterns: targetable biomarkers and pathway insights
Source: BMC Res Notes. 2025 Jul 22;18:314. doi: 10.1186/s13104-025-07324-x (PMC12281797; doi:10.1186/s13104-025-07324-x)
Supplement: Supplementary file 1 — Supplementary Material 1 [file 13104_2025_7324_MOESM1_ESM.zip › EnMCB/man/as.data.frame.ridgemat.Rd]

% Generated by roxygen2: do not edit by hand
% Please edit documentation in R/utils.R
\name{as.data.frame.ridgemat}
\alias{as.data.frame.ridgemat}
\title{data frame ridge matrix}
\usage{
\method{as.data.frame}{ridgemat}(x, ...)
}
\arguments{
\item{x}{data vector}

\item{...}{other parameters pass to as.data.frame.model.matrix()}
}
\description{
data frame ridge matrix
}
