# Supplementary material for: Weight-loss associated DNA methylation patterns: targetable biomarkers and pathway insights
Source: BMC Res Notes. 2025 Jul 22;18:314. doi: 10.1186/s13104-025-07324-x (PMC12281797; doi:10.1186/s13104-025-07324-x)
Supplement: Supplementary file 1 — Supplementary Material 1 [file 13104_2025_7324_MOESM1_ESM.zip › EnMCB/man/as.ridgemat.Rd]

% Generated by roxygen2: do not edit by hand
% Please edit documentation in R/utils.R
\name{as.ridgemat}
\alias{as.ridgemat}
\title{ridge matrix}
\usage{
as.ridgemat(x)
}
\arguments{
\item{x}{data vector}
}
\description{
as.matrix attempts to turn its argument
}
