# Supplementary material for: Weight-loss associated DNA methylation patterns: targetable biomarkers and pathway insights
Source: BMC Res Notes. 2025 Jul 22;18:314. doi: 10.1186/s13104-025-07324-x (PMC12281797; doi:10.1186/s13104-025-07324-x)
Supplement: Supplementary file 1 — Supplementary Material 1 [file 13104_2025_7324_MOESM1_ESM.zip › EnMCB/man/create_demo.Rd]

% Generated by roxygen2: do not edit by hand
% Please edit documentation in R/utils.R
\name{create_demo}
\alias{create_demo}
\title{create demo matrix}
\usage{
create_demo(model = c("all", "short")[1])
}
\arguments{
\item{model}{Two options, 'all' or 'short' for creating full dataset or very brief demo.}
}
\value{
This function will generate a demo data.
}
\description{
Demo matrix for methylation matrix.
}
\examples{
demo_set<-create_demo()
}
\author{
Xin Yu
}
