# Supplementary material for: Weight-loss associated DNA methylation patterns: targetable biomarkers and pathway insights
Source: BMC Res Notes. 2025 Jul 22;18:314. doi: 10.1186/s13104-025-07324-x (PMC12281797; doi:10.1186/s13104-025-07324-x)
Supplement: Supplementary file 1 — Supplementary Material 1 [file 13104_2025_7324_MOESM1_ESM.zip › EnMCB/man/demo_survival_data.Rd]

% Generated by roxygen2: do not edit by hand
% Please edit documentation in R/datasets.R
\docType{data}
\name{demo_survival_data}
\alias{demo_survival_data}
\title{Survival data of demo dataset.}
\format{
Surv data created by Surv() function in survival package.
This data have two unnamed arguments, they will match time and event.
}
\usage{
data(demo_survival_data)
}
\description{
A Surv containing survival value of 455 samples in TCGA lung Adenocarcinoma dataset.
}
\keyword{datasets}
