# Supplementary material for: Weight-loss associated DNA methylation patterns: targetable biomarkers and pathway insights
Source: BMC Res Notes. 2025 Jul 22;18:314. doi: 10.1186/s13104-025-07324-x (PMC12281797; doi:10.1186/s13104-025-07324-x)
Supplement: Supplementary file 1 — Supplementary Material 1 [file 13104_2025_7324_MOESM1_ESM.zip › EnMCB/NEWS]

CHANGES IN VERSION 1.2.3
-------------------------

NEW FEATURES

    o Update vignettes.
    o This is a major release update for EnMCB package.
    o We add new options for selecting the correlation methods.
    o We add mboost algorithm in our ensemble prediction model.

SIGNIFICANT USER-VISIBLE CHANGES

    o Delete unused data.
    o Correct the parameters' names.

BUG FIXES

    o Some fixes related to test functions.
