# Supplementary material for: Weight-loss associated DNA methylation patterns: targetable biomarkers and pathway insights
Source: BMC Res Notes. 2025 Jul 22;18:314. doi: 10.1186/s13104-025-07324-x (PMC12281797; doi:10.1186/s13104-025-07324-x)
Supplement: Supplementary file 1 — Supplementary Material 1 [file 13104_2025_7324_MOESM1_ESM.zip › EnMCB/R/eSet_create.R]

make_eset<-function(matrix,pData){
  requireNamespace("affycoretools")

  colnames<-rownames(pData)

  commdata<-intersect(colnames,colnames(matrix))

  pData<-pData[rownames(pData) %in% commdata,]

  matrix<-matrix[,colnames(matrix) %in% commdata]

  if (nrow(pData)!=ncol(matrix)){stop("matrix colnames do not match the pData rownames")}

  #pData<-pData[colnames(matrix),]
  matrix<-matrix[,rownames(pData)]

  metadata<-data.frame(labelDescription=colnames(pData),stringsAsFactors = FALSE)

  adf<-new("AnnotatedDataFrame",data=pData,varMetadata=metadata)

  eSet<-new("ExpressionSet",exprs=as.matrix(matrix),phenoData=adf)

  return(eSet)
}
