# Supplementary material for: Weight-loss associated DNA methylation patterns: targetable biomarkers and pathway insights
Source: BMC Res Notes. 2025 Jul 22;18:314. doi: 10.1186/s13104-025-07324-x (PMC12281797; doi:10.1186/s13104-025-07324-x)
Supplement: Supplementary file 1 — Supplementary Material 1 [file 13104_2025_7324_MOESM1_ESM.zip › EnMCB/R/IdentifyMCB_parallel.R]

#' @title  Identification of methylation correlated blocks with parallel algorithm
#'
#' @description This function is used to partition the genome into blocks of tightly co-methylated CpG sites, \cr
#' Methylation correlated blocks parallelly. This function calculates Pearson correlation coefficients between \cr
#' the beta values of any two CpGs < CorrelationThreshold was used to identify boundaries between any two \cr
#' adjacent markers indicating uncorrelated methylation. Markers not separated by a boundary were combined into MCB. \cr
#' Pearson correlation coefficients between two adjacent CpGs were calculated.
#'
#' @details Currently, only illumina 450k platform is supported, the methylation profile need to convert into matrix format.
#'
#' @param MethylationProfile Methylation matrix is used in the analysis.
#' @param CorrelationThreshold coef correlation threshold is used for define boundaries.
#' @param method method used for calculation of correlation, \cr
#' should be one of "pearson","spearman","kendall". Defualt is "pearson".
#' @param PositionGap CpG Gap between any two CpGs positioned CpG sites less than 1000 bp (default) will be calculated.
#' @param platform This parameter indicates the platform used to produce the methlyation profile. 
#' You can use your own annotation file.
#' @param verbose True as default, which will print the block information for each chromosome. 
#'
#' @author Xin Yu
#' @return
#' Object of class \code{list} with elements:
#'  \tabular{ll}{
#'    \code{MCBsites} \tab Character set contains all CpG sites in MCBs. \cr
#'    \code{MCBinformation} \tab Matrix contains the information of results. \cr
#'  }
#' @examples
#' data('demo_data',package = "EnMCB")
#' 
#' #import the demo TCGA data with 10000+ CpGs site and 455 samples
#' #remove # to run
#' res<-IdentifyMCB_parallel(demo_data$realdata)
#' demo_MCBinformation<-res$MCBinformation
#'
#'
#' @export
#'
#' @references
#' Xin Yu, De-Xin Kong, EnMCB: an R/bioconductor package for predicting disease progression based on methylation correlated blocks using ensemble models, Bioinformatics, 2021, btab415
#'
IdentifyMCB_parallel<-function(
    MethylationProfile,
    method=c("pearson","spearman","kendall")[1],
    CorrelationThreshold = 0.8,
    PositionGap = 1000,
    platform = "Illumina Methylation 450K",
    verbose = T
){
  if (!(method %in% c("pearson","spearman","kendall"))) {
    stop(paste("Correlation method should be one of pearson, spearman and kendall."))
  }
  cat("Start calculating the correlation, this may take a while...\n")
  FunctionResults<-list()
  if (platform == "Illumina Methylation 450K"){
    Illumina_Infinium_Human_Methylation_450K<-get450kAnno()
    Illumina_Infinium_Human_Methylation_450K<-Illumina_Infinium_Human_Methylation_450K[!is.na(Illumina_Infinium_Human_Methylation_450K[,'pos']),]
    
    intersect_cpg<-intersect(rownames(Illumina_Infinium_Human_Methylation_450K),rownames(MethylationProfile))
    
    met_cg_allgene<-Illumina_Infinium_Human_Methylation_450K[intersect_cpg,]
  }else if (platform == "Illumina Methylation EPIC"){
    Illumina_Methylation_EPIC = minfi::getAnnotation("IlluminaHumanMethylationEPICanno.ilm10b4.hg19")
    Illumina_Methylation_EPIC=Illumina_Methylation_EPIC[!is.na(Illumina_Methylation_EPIC[,'pos']),]
    intersect_cpg<-intersect(rownames(Illumina_Methylation_EPIC),rownames(MethylationProfile))
    met_cg_allgene<-Illumina_Methylation_EPIC[intersect_cpg,]
  }else{
    met_cg_allgene = platform
  }
  
  MethylationProfile<-MethylationProfile[intersect_cpg,]
  
  chromosomes<-unique(met_cg_allgene[,'chr'])
  chromosomes<-chromosomes[order(chromosomes)]
  correlation_res<-NULL
  cat("(using parallel function ...)\n")
  if (length(chromosomes)>1) {
    bar<-utils::txtProgressBar(min = 1,max = length(chromosomes),char = "#",style = 3)
  }
  for(chr_no in seq_along(chromosomes)){
    if (length(chromosomes)>1) {
      utils::setTxtProgressBar(bar, chr_no)
    }
    chr_id<-chromosomes[chr_no]
    if (sum(met_cg_allgene[,'chr'] %in% chr_id)<=2) {
      next
    }
    met_matrix<-MethylationProfile[met_cg_allgene[,'chr'] %in% chr_id,]
    ann_matrix<-met_cg_allgene[met_cg_allgene[,'chr'] %in% chr_id,]
    met_matrix<-met_matrix[order(as.numeric(ann_matrix[,'pos']),decreasing = FALSE),]
    ann_matrix<-ann_matrix[order(as.numeric(ann_matrix[,'pos']),decreasing = FALSE),]
    total<-nrow(met_matrix)
    samples<-ncol(met_matrix)
    row_cg<-rownames(met_matrix)
    met_matrix<-cbind(met_matrix[1:(total-1),],met_matrix[2:total,])
    rownames(met_matrix)<-paste(as.list(row_cg[1:(total-1)]),as.list(row_cg[2:total]))
    res = t(apply(met_matrix,1,function(met_row,method,samples){
      return(c(unlist(stats::cor.test(met_row[1:(samples)],met_row[(samples+1):(samples*2)],method = method)))[1:5])
    },method=method,samples=samples))
    #last one for each chromosome 
    if (method == "pearson") res<-rbind(res,matrix(c(0,0,1,0,0),1,5))
    else if (method == "spearman") res<-rbind(res,matrix(c(0,1,0,0,0),1,5))
    else if (method == "kendall") res<-rbind(res,matrix(c(0,1,0,0,0),1,5))
    correlation_res = rbind(correlation_res,res)
  }

  if (verbose) {
    cat("\n")
    cat("Now gathering the results, please wait ...\n")
  }
  .getCluster = function(vec,x){
    v2 <- rle(x)
    split(vec,rep(1:length(v2$lengths), v2$lengths))[v2$values %in% TRUE]
  }
  
  MCB_flag<-rep(F,nrow(correlation_res))
  method_tag<-switch (method,
          "pearson" = 'estimate.cor',
          "spearman" = 'estimate.rho',
          "kendall" = 'estimate.tau')
  MCB_flag[as.numeric(correlation_res[,method_tag])>CorrelationThreshold]<-T
  # This CpGs and next one are included.
  FunctionResults$MCBsites<-unlist(strsplit(rownames(correlation_res)," "))
  clusters<-.getCluster(rownames(correlation_res),MCB_flag)

  total_res<-NULL
  for (i in seq_along(clusters)) {
      MCB<-rep(NA,times=11)
      names(MCB)<-c("MCB_no","start","end","CpGs","location","chromosomes",
                    "length","MCB_Gene","Feature_Type","CGI_Coordinate","CpGs_num")
      CpG_names =unique(unlist(strsplit(clusters[[i]]," ")))
      MCB["start"] <- CpG_names[1]
      MCB["MCB_no"] <- i
      MCB["end"] <- tail(CpG_names,n=1)
      MCB["CpGs"]<- paste0(CpG_names,collapse = " ")
      MCB["location"]<-paste(met_cg_allgene[MCB["start"],'chr'],":",
                             met_cg_allgene[MCB["start"],'pos'],"-",
                             met_cg_allgene[MCB["end"],'chr'],":",
                             met_cg_allgene[MCB["end"],'pos'],collapse = "")
      MCB["chromosomes"]<-met_cg_allgene[MCB["start"],'chr']
      MCB["MCB_Gene"]<-paste(unique(strsplit(paste(met_cg_allgene[CpG_names,'UCSC_RefGene_Name'],collapse = ";"),";")[[1]]),
                             collapse = " ")
      MCB["Feature_Type"]<-paste(unique(strsplit(paste(met_cg_allgene[CpG_names,'Relation_to_Island'],collapse = ";"),";")[[1]]),
                                 collapse = " ")
      MCB["CGI_Coordinate"]<-paste(unique(met_cg_allgene[CpG_names,'Islands_Name']),
                                   collapse = ";")
      MCB["length"]<-as.numeric(met_cg_allgene[MCB["end"],'pos'])-as.numeric(met_cg_allgene[MCB["start"],'pos'])
      MCB["CpGs_num"]<-length(CpG_names)
      total_res<-rbind(total_res,MCB)
  }
  rownames(total_res)<-total_res[,'MCB_no']
  #Some of 'cgxxxxx' code point to same CpG, those cg-code are removed.
  total_res<-total_res[as.numeric(total_res[,'length'])>1,]
  if (verbose) {
    cat("Statistics (",nrow(total_res)," MCBs in total):\n")
    for (chr_set in unique(total_res[,'chromosomes'])) {
      cat(chr_set,": ")
      cat("total MCBs:",length(total_res[total_res[,'chromosomes'] %in% chr_set,'chromosomes'])," ")
      cat("Mean Length:",mean(as.numeric(total_res[total_res[,'chromosomes'] %in% chr_set,'length']))," ")
      cat("(Range: ",range(as.numeric(total_res[total_res[,'chromosomes'] %in% chr_set,'length'])),")\n")
    }
  }
  FunctionResults$MCBinformation<-total_res
  return(FunctionResults)
}

  
