# Supplementary material for: Weight-loss associated DNA methylation patterns: targetable biomarkers and pathway insights
Source: BMC Res Notes. 2025 Jul 22;18:314. doi: 10.1186/s13104-025-07324-x (PMC12281797; doi:10.1186/s13104-025-07324-x)
Supplement: Supplementary file 1 — Supplementary Material 1 [file 13104_2025_7324_MOESM1_ESM.zip › EnMCB/tests/testthat/test-hello.R]

context("test-hello")

test_that("multiplication works", {
  data("demo_data")
  res<-IdentifyMCB(demo_data$realdata)
  expect_equal(as.character(res$MCBinformation[,'location']), 
   c("chr2 :  74669349 - chr2 :  74669516",
     "chr6 : 108444791 - chr6 : 108444920",
     "chr8 :  18541446 - chr8 :  18541627",
     "chr8 :  61777711 - chr8 :  61778137"))
})
