# Supplementary material for: Weight-loss associated DNA methylation patterns: targetable biomarkers and pathway insights
Source: BMC Res Notes. 2025 Jul 22;18:314. doi: 10.1186/s13104-025-07324-x (PMC12281797; doi:10.1186/s13104-025-07324-x)
Supplement: Supplementary file 3 — Supplementary Material 3 [file 13104_2025_7324_MOESM3_ESM.xls]

## Sheet: Table S1
Table S1. Selected CpGs in Obesity group (before vs 52 weeks surgery)
CpG	CHR	MAPINFO	Strand	Type	gene	feature	cgi	feat.cgi	UCSC_Islands_Name	SNP_ID	SNP_DISTANCE	adj.P.Val(GSE272137)	adj.P.Val(GSE135063)	p.value(GSE272137)	p.value(GSE135063)
cg00724332	12	129342261	F	II	GLT1D1	Body	shelf	Body-shelf	chr12:129337870-129338653			0.000747009	0.0242016	5.17e-08	0.00131953
cg00495456	13	51815959	R	II	FAM124A	Body	opensea	Body-opensea		rs149315136;rs561266564;rs528823613	38;25;1	0.000945126	0.0473264	1.11e-07	0.00540701
cg00240195	2	157184880	F	I	NR4A2	Body	shore	Body-shore	chr2:157185557-157186355	rs200098653;rs553759782;rs576748818	7;27;32	0.00104219	0.0122183	2.29e-07	0.000136935
cg00015530	8	145052950	F	I	PARP10	Body	shore	Body-shore	chr8:145047293-145052305	rs190004713;rs545482823;rs560590228;rs151233486	1;5;10;45	0.00133499	0.0248747	9.95e-07	0.00140924
cg00609731	17	66342646	F	II	ARSG	Body	opensea	Body-opensea		rs192816851;rs549140929	0;48	0.00135199	0.0164506	1.09e-06	0.000448198
cg00259404	6	28885568	R	II	TRIM27	Body	opensea	Body-opensea		rs150684134	19	0.00135199	0.0164856	1.1e-06	0.000450607
cg00576000	3	121952029	R	II	CASR	5'UTR	shelf	5'UTR-shelf	chr3:121949108-121949325	rs184757273	1	0.00161744	0.0169733	2.62e-06	0.000496322
cg00343906	1	1696692	R	II	NADK	Body	opensea	Body-opensea		rs5021859;rs201617066;rs150021026	35;19;1	0.00212013	0.0325933	7.18e-06	0.00256326
cg00404025	10	49892741	R	II	WDFY4	TSS1500	opensea	TSS1500-opensea		rs565315269;rs188984746;rs552863145;rs370495361	42;41;18;1	0.00218897	0.0406329	7.96e-06	0.00403151
cg00257775	6	37904681	F	II	ZFAND3	Body	opensea	Body-opensea		rs2842499	22	0.00225181	0.0151299	8.59e-06	0.000337537
cg00418150	11	44327869	R	II	ALX4	Body	island	Body-island	chr11:44327240-44327932	rs77599231	40	0.00234669	0.0348763	9.84e-06	0.00296005
cg00187686	11	59634218	R	II	TCN1	TSS200	opensea	TSS200-opensea		rs180875921;rs186114826	2;1	0.00241336	0.0313871	1.1e-05	0.00237385
cg00128590	9	101003021	F	II	TBC1D2	Body	opensea	Body-opensea		rs528058479;rs552991029	1;47	0.00265666	0.0110232	1.46e-05	7.79e-05
cg00240653	12	55378411	R	II	KIAA0748	1stExon	opensea	1stExon-opensea				0.00266167	0.0257983	1.46e-05	0.00153683
cg00373796	5	37309092	R	II	NUP155	Body	opensea	Body-opensea		rs140633215	1	0.00284426	0.0213602	1.76e-05	0.000962169
cg00137168	5	176326518	F	II	HK3	TSS200	opensea	TSS200-opensea		rs542046636	12	0.00300922	0.0133815	2.08e-05	0.000206463
cg00612332	9	272258	R	II	DOCK8	TSS1500	opensea	TSS1500-opensea		rs142455171;rs149998554	51;3	0.00307503	0.0187508	2.21e-05	0.00067445
cg00232092	7	5518887	R	II	FBXL18	3'UTR	shelf	3'UTR-shelf	chr7:5521368-5521615			0.00307578	0.0141545	2.21e-05	0.000261307
cg00506704	2	143908129	F	II	ARHGAP15	5'UTR	opensea	5'UTR-opensea				0.00324402	0.0113821	2.53e-05	9.08e-05
cg00513954	7	112085539	R	II	IFRD1	5'UTR	opensea	5'UTR-opensea		rs572586399;rs140673747;rs150090335	40;6;1	0.00325978	0.00984314	2.57e-05	3.78e-05
cg00169401	1	249111280	R	II	SH3BP5L	Body	opensea	Body-opensea		rs147261968	20	0.00334835	0.0212849	2.77e-05	0.000953478
cg00061695	17	7311314	R	II	NLGN2	TSS200	shore	TSS200-shore	chr17:7311672-7312063	rs150220358	42	0.00342038	0.0403805	2.95e-05	0.00398113
cg00471371	18	74114728	F	II	ZNF516	Body	island	Body-island	chr18:74114551-74114791	rs117145635;rs73975413;rs141520495;rs561098254;rs690240	6;15;29;39;40	0.00346924	0.0205746	3.05e-05	0.00086532
cg00143527	15	81292171	F	II	MESDC1	TSS1500	shore	TSS1500-shore	chr15:81292793-81295609			0.00347464	0.0318755	3.08e-05	0.00245152
cg00103276	16	68391044	F	II	PRMT7	Body	opensea	Body-opensea		rs201026938;rs199896772;rs201761317	3;23;27	0.00356	0.0307955	3.28e-05	0.00228014
cg00483239	17	58941311	R	II	BCAS3	Body	opensea	Body-opensea				0.00359396	0.047966	3.36e-05	0.00554723
cg00202345	10	77503513	F	II	C10orf11	Body	opensea	Body-opensea		rs542462251	0	0.0036872	0.0205767	3.58e-05	0.000865799
cg00064172	5	171602655	F	II	STK10	Body	opensea	Body-opensea		rs530482508;rs564726004;rs539366407;rs531966897;rs566581696	20;28;31;39;51	0.00374125	0.00991545	3.73e-05	3.98e-05
cg00452806	8	86100010	F	II	E2F5	1stExon	opensea	1stExon-opensea		rs551921772;rs562470939	0;1	0.00380856	0.0474823	3.89e-05	0.00544065
cg00027232	2	85547231	F	II	TGOLN2	3'UTR	opensea	3'UTR-opensea		rs560044762	47	0.0038632	0.0276508	4.02e-05	0.00179208
cg00272608	17	25886429	R	II	KSR1	5'UTR	opensea	5'UTR-opensea		rs148714949	2	0.00390324	0.0371424	4.11e-05	0.00335656
cg00645579	11	617140	F	II	IRF7	TSS1500	shore	TSS1500-shore	chr11:617226-617797	rs563495946;rs528964211;rs186751692	4;16;18	0.00413866	0.0280601	4.74e-05	0.00184971
cg00299736	11	60869969	F	II	CD5	5'UTR	opensea	5'UTR-opensea		rs533548656;rs546900030;rs375271617	0;19;20	0.00414082	0.0309775	4.74e-05	0.00230641
cg00017461	22	30663316	R	I	OSM	TSS1500	opensea	TSS1500-opensea		rs576189484	25	0.00423772	0.0154745	4.96e-05	0.000366476
cg00531088	3	37030880	R	II	EPM2AIP1	3'UTR	shelf	3'UTR-shelf	chr3:37034228-37035356			0.00425702	0.0393127	5.01e-05	0.00376982
cg00502099	11	2322618	F	II	C11orf21	Body	opensea	Body-opensea		rs113612668;rs538793134;rs553849504;rs572405522;rs114227597;rs554647045;rs756923	0;11;25;28;30;34;44	0.00426434	0.0225067	5.03e-05	0.00110715
cg00530720	11	46368045	R	II	DGKZ	Body	shore	Body-shore	chr11:46368650-46369660	rs538829417	26	0.00429418	0.00535296	5.1e-05	2.93e-07
cg00329972	11	78001599	F	II	GAB2	5'UTR	opensea	5'UTR-opensea		rs546378779;rs140066540	1;11	0.00468982	0.0307341	6.28e-05	0.00227083
cg00035934	1	246269931	R	II	SMYD3	Body	opensea	Body-opensea		rs11799905;rs146535303;rs531804598	39;5;3	0.00481945	0.0271505	6.68e-05	0.00172289
cg00364028	5	150862717	R	II	SLC36A1	Body	opensea	Body-opensea		rs538811400;rs557697718;rs575976006;rs189342064	45;35;9;2	0.00483335	0.033543	6.71e-05	0.00272779
cg00407259	1	20640797	F	II	VWA5B1	ExonBnd	opensea	ExonBnd-opensea		rs201373463	33	0.00502333	0.0167804	7.32e-05	0.000477837
cg00059930	13	48894382	R	II	RB1	Body	shore	Body-shore	chr13:48892635-48893857	rs556621322;rs191817184	7;2	0.00511378	0.0160508	7.59e-05	0.000414433
cg00706536	17	40609826	R	II	ATP6V0A1	TSS1500	shore	TSS1500-shore	chr17:40610746-40611032	rs371046613;rs16967794	50;47	0.00518697	0.0271304	7.87e-05	0.00171971
cg00648409	9	126558932	R	II	DENND1A	Body	opensea	Body-opensea		rs548343862;rs563515136;rs531041594;rs185456625	38;35;25;2	0.00519637	0.0124422	7.9e-05	0.000152252
cg00490406	1	159046773	F	II	AIM2	TSS200	opensea	TSS200-opensea		rs569054599;rs16841642;rs554537035	1;25;41	0.00526174	0.0381276	8.1e-05	0.0035439
cg00226815	3	47029143	R	II	NBEAL2	Body	opensea	Body-opensea		rs140350783	2	0.00535292	0.0216114	8.44e-05	0.000991487
cg00303252	9	80561005	F	II	GNAQ	Body	opensea	Body-opensea		rs147031741;rs55755225	7;23	0.00549583	0.0339763	8.95e-05	0.00280544
cg00426976	22	51140977	F	II	SHANK3	Body	shore	Body-shore	chr22:51142802-51143308	rs566897059;rs151295348;rs114523478	1;39;48	0.00576367	0.0179218	9.89e-05	0.000590644
cg00409987	11	46340785	F	II	CREB3L1	Body	opensea	Body-opensea				0.00595915	0.00958236	0.000106578	3.13e-05
cg00555456	7	96745696	F	II	ACN9	TSS1500	shore	TSS1500-shore	chr7:96746767-96747190	rs541782665	0	0.00604377	0.0251916	0.000110002	0.00145052
cg00079598	11	123676903	F	II	OR6M1	1stExon	opensea	1stExon-opensea		rs140908743;rs556373337	0;45	0.00620725	0.0478122	0.000115764	0.00551463
cg00592245	7	129360579	F	II	NRF1	Body	opensea	Body-opensea		rs10243271	19	0.00631642	0.0389907	0.000120079	0.00370834
cg00078456	1	1564422	R	II	MIB2	Body	island	Body-island	chr1:1564421-1570006	rs531745810;rs542207950	28;9	0.00641934	0.0145504	0.000124387	0.000292538
cg00661485	5	169533372	F	II	FOXI1	1stExon	island	1stExon-island	chr5:169533080-169533534	rs534008931;rs553561553	17;31	0.00643558	0.0374869	0.000125248	0.00341956
cg00718594	12	56968168	R	II	RBMS2	Body	opensea	Body-opensea		rs117246182	50	0.00650079	0.0251333	0.000127782	0.00144351
cg00284949	3	186745247	R	II	ST6GAL1	5'UTR	opensea	5'UTR-opensea		rs77705615	47	0.00651616	0.0135176	0.000128358	0.000215364
cg00388871	20	62530407	F	I	DNAJC5	5'UTR	shelf	5'UTR-shelf	chr20:62525796-62526638	rs142869756	33	0.0067816	0.0390986	0.000139143	0.00372931
cg00287915	5	1503595	F	II	LPCAT1	Body	opensea	Body-opensea		rs149154020;rs560405357;rs36979;rs548968701;rs568009302	0;6;15;34;49	0.00684288	0.0331945	0.00014201	0.00266948
cg00309479	15	42363445	R	II	PLA2G4D	Body	opensea	Body-opensea		rs143912785;rs201990564;rs146876607	40;17;2	0.00692761	0.0181061	0.000145465	0.000608389
cg00530870	5	34864283	R	II	TTC23L	Body	opensea	Body-opensea		rs181585818	3	0.00703701	0.038162	0.000150177	0.00355099
cg00291006	15	26056773	F	II	ATP10A	Body	opensea	Body-opensea				0.00704481	0.0179076	0.000150468	0.000588756
cg00176210	8	41654967	R	II	ANK1	Body	island	Body-island	chr8:41654875-41655984			0.0071306	0.0115142	0.000154254	9.87e-05
cg00390484	22	20019695	R	I	C22orf25	5'UTR	opensea	5'UTR-opensea		rs117170186;rs557037260	22;1	0.00722117	0.0436841	0.000158985	0.0046394
cg00444050	2	28809988	F	II	PLB1	Body	opensea	Body-opensea		rs59511707;rs187467673	0;18	0.007236	0.0450477	0.000159577	0.0049243
cg00156032	13	45706980	F	II	GTF2F2	Body	opensea	Body-opensea		rs370440858;rs189776470	1;44	0.007251	0.013068	0.00016038	0.00018952
cg00461577	5	171605537	F	II	STK10	Body	opensea	Body-opensea		rs549034074;rs79235396;rs2172048	0;1;25	0.00746579	0.0191897	0.000169799	0.000719652
cg00037681	12	47610371	F	II	FAM113B	5'UTR	opensea	5'UTR-opensea				0.00764128	0.00978691	0.000178195	3.57e-05
cg00503800	19	10840295	F	II	DNM2	Body	opensea	Body-opensea		rs73498571	18	0.00766755	0.00824881	0.000179266	8.38e-06
cg00510718	7	106505961	R	II	PIK3CG	5'UTR	shelf	5'UTR-shelf	chr7:106508057-106508733	rs140392095;rs528509245;rs548539082	48;27;1	0.00774706	0.00998892	0.000183237	4.22e-05
cg00172603	1	54822031	F	I	SSBP3	Body	island	Body-island	chr1:54821990-54822333	rs190462714;rs182242639;rs186382070	30;33;37	0.00817785	0.0116758	0.000204093	0.000106187
cg00255093	13	51504471	R	II	RNASEH2B	Body	opensea	Body-opensea		rs573175456;rs535794662;rs555466164;rs146571071	45;25;23;1	0.00842627	0.0473402	0.000216794	0.0054096
cg00295135	6	90637695	R	II	BACH2	3'UTR	opensea	3'UTR-opensea				0.00864911	0.0132536	0.000228553	0.00020068
cg00025591	21	48026043	F	II	S100B	TSS1500	opensea	TSS1500-opensea		rs77386374;rs547044169	1;27	0.00865418	0.0342083	0.000228851	0.00284417
cg00042969	19	40882392	F	II	PLD3	Body	opensea	Body-opensea		rs371037580;rs536599347;rs554796769	0;15;50	0.00870496	0.038065	0.000231729	0.00353095
cg00223315	9	115624602	R	II	SNX30	Body	opensea	Body-opensea		rs541063785	1	0.00878717	0.0130864	0.000236112	0.000190336
cg00083188	10	79314844	F	II	KCNMA1	Body	opensea	Body-opensea		rs535215204;rs77993913;rs182263697;rs545541016	8;30;48;51	0.00893498	0.0335462	0.000243851	0.00272841
cg00423969	2	97359879	F	II	FER1L5	Body	opensea	Body-opensea		rs548855833;rs565547721	0;32	0.0091197	0.0221814	0.000253272	0.00106646
cg00450164	1	209930127	F	II	TRAF3IP3	5'UTR	opensea	5'UTR-opensea		rs565327384;rs539092716;rs557340718	13;25;27	0.00918948	0.0109431	0.000256967	7.63e-05
cg00114937	7	51087479	F	II	COBL	Body	opensea	Body-opensea		rs577599101	0	0.00946499	0.0221304	0.000271844	0.00105934
cg00002776	8	145264938	R	II	MROH1	Body	opensea	Body-opensea		rs557941386	33	0.00979577	0.0111235	0.000290384	8.08e-05
cg00366850	2	45232417	R	II	SIX2	3'UTR	island	3'UTR-island	chr2:45231781-45232550	rs559236812;rs368144979;rs190846424	50;7;1	0.00989948	0.032702	0.00029562	0.00258065
cg00070868	22	50838826	F	II	PPP6R2	Body	opensea	Body-opensea		rs74399782	35	0.00997557	0.0250278	0.000299909	0.001431
cg00672936	8	38832728	F	II	HTRA4	Body	shore	Body-shore	chr8:38831592-38832353	rs201547387;rs138161345	14;47	0.0105451	0.039942	0.000333653	0.00389469
cg00504599	17	79428036	F	II	BAHCC1	Body	island	Body-island	chr17:79427930-79429135	rs556217428;rs199525294	1;32	0.0107644	0.0203959	0.000347687	0.000845516
cg00559850	15	68498457	F	II	CALML4	TSS200	opensea	TSS200-opensea		rs112825138	24	0.0107891	0.03525	0.000348887	0.00302688
cg00480215	9	80592522	F	II	GNAQ	Body	opensea	Body-opensea				0.0108284	0.0166385	0.000351516	0.00046483
cg00439981	6	170684299	R	II	FAM120B	Body	shore	Body-shore	chr6:170686006-170687003			0.010884	0.0130471	0.000355001	0.000187933
cg00118342	2	106777038	F	II	UXS1	Body	opensea	Body-opensea				0.0109954	0.0165966	0.000362544	0.000460454
cg00038791	5	133473626	R	II	TCF7	Body	opensea	Body-opensea		rs567495956;rs538154434;rs556402101	44;40;17	0.0110805	0.0293342	0.000367379	0.00204388
cg00338177	10	7226892	R	II	SFMBT2	Body	opensea	Body-opensea		rs182719031;rs555328988	49;8	0.0111596	0.0172019	0.000372403	0.000520139
cg00549851	4	3332582	R	II	RGS12	Body	opensea	Body-opensea				0.0111815	0.00799009	0.000374219	5.87e-06
cg00318405	1	197737096	R	II	DENND1B	5'UTR	opensea	5'UTR-opensea				0.0113301	0.0281903	0.000383157	0.00186936
cg00055486	2	236411200	R	II	AGAP1	Body	opensea	Body-opensea		rs541509370	2	0.0116067	0.0460573	0.000400916	0.00513763
cg00610577	12	12008666	R	I	ETV6	Body	opensea	Body-opensea		rs568225013;rs535627672	37;13	0.011891	0.0102819	0.000419366	5.14e-05
cg00188402	22	47242898	R	II	TBC1D22A	Body	opensea	Body-opensea		rs559226150	41	0.0122297	0.0345781	0.00044276	0.00290898
cg00139124	10	48366318	F	II	ZNF488	5'UTR	opensea	5'UTR-opensea		rs190769842;rs79957850	41;43	0.0128766	0.0333276	0.00048639	0.00269175
cg00140447	7	128580709	R	I	IRF5	5'UTR	shore	5'UTR-shore	chr7:128577818-128578756	rs3807306	31	0.0129431	0.0202869	0.000491392	0.000834562
cg00045607	1	161039690	F	II	ARHGAP30	1stExon	opensea	1stExon-opensea		rs141723720;rs574732997;rs540269323	0;17;21	0.0129899	0.0184606	0.000495461	0.000642417
cg00423845	8	119112130	R	II	EXT1	Body	opensea	Body-opensea		rs543471451;rs187678543	27;18	0.01352	0.0149879	0.000536403	0.000324816
cg00504285	22	20019887	R	II	C22orf25	5'UTR	opensea	5'UTR-opensea		rs150430656;rs528988643;rs548793995;rs566295967	39;30;2;1	0.0136758	0.0256004	0.000547652	0.00151023
cg00377794	21	33306318	F	II	HUNK	Body	opensea	Body-opensea		rs563436960;rs74894056;rs117394665	1;20;42	0.0140237	0.0149118	0.000574781	0.00031905
cg00659120	1	21936735	F	I	RAP1GAP	Body	opensea	Body-opensea		rs142966130;rs147844071;rs147013203	1;7;16	0.0142294	0.0212826	0.000591359	0.000952712
cg00733767	2	106757574	F	II	UXS1	Body	opensea	Body-opensea		rs559783882;rs149319511;rs547875734;rs139090661	0;11;43;49	0.0145138	0.0457221	0.000613434	0.00506572
cg00009088	11	60930188	R	II	VPS37C	TSS1500	shore	TSS1500-shore	chr11:60928560-60929262	rs151099306;rs181233614	29;16	0.0145882	0.0457783	0.000619349	0.00507632
cg00586700	19	50015178	F	II	FCGRT	TSS1500	shore	TSS1500-shore	chr19:50016531-50016851	rs561483838;rs114045223	7;36	0.0150126	0.0241361	0.000653942	0.00131214
cg00684040	5	1503632	F	II	LPCAT1	Body	opensea	Body-opensea		rs568009302;rs529189634	12;24	0.0151577	0.0200748	0.000666183	0.000810926
cg00702815	17	42845961	F	II	ADAM11	Body	opensea	Body-opensea				0.0155372	0.0136409	0.00069825	0.000225164
cg00293718	11	10662026	R	II	MRVI1	5'UTR	opensea	5'UTR-opensea		rs149948753	34	0.0155784	0.0305659	0.000701622	0.00224553
cg00430562	11	73116329	R	II	FAM168A	3'UTR	opensea	3'UTR-opensea		rs543367981	35	0.0155972	0.0443845	0.000703459	0.00478892
cg00480970	20	62200050	R	II	HELZ2	TSS1500	shore	TSS1500-shore	chr20:62193966-62198985	rs200473388	35	0.0157961	0.0148853	0.000719806	0.000317477
cg00585790	2	109204845	F	II	LIMS1	1stExon	opensea	1stExon-opensea				0.0161318	0.0175587	0.000747536	0.000555122
cg00728039	6	111187708	F	II	AMD1	5'UTR	opensea	5'UTR-opensea		rs200685579;rs373004827;rs557562337	0;1;47	0.0163216	0.0130434	0.000762331	0.000187623
cg00588297	2	74753691	R	II	DQX1	TSS1500	shelf	TSS1500-shelf	chr2:74756223-74757930	rs186931885	31	0.0163234	0.0371705	0.00076252	0.00336094
cg00107039	16	85063787	F	II	KIAA0513	5'UTR	shore	5'UTR-shore	chr16:85061182-85061802	rs187235098;rs541124097	30;41	0.0164831	0.0320999	0.00077708	0.00248608
cg00036110	1	40146660	F	II	HPCAL4	3'UTR	shelf	3'UTR-shelf	chr1:40149431-40150013	rs571666283	5	0.0165259	0.0107994	0.000780617	7.07e-05
cg00592995	20	56196368	R	II	ZBP1	TSS1500	opensea	TSS1500-opensea		rs538421459;rs77414816	29;19	0.0170568	0.0154057	0.000828218	0.000360917
cg00503253	17	32290416	F	II	ASIC2	Body	opensea	Body-opensea		rs536603511;rs553516103;rs566821055;rs534842499	8;12;15;42	0.0172697	0.0346066	0.000847767	0.00291505
cg00470855	3	45455968	F	II	LARS2	Body	opensea	Body-opensea		rs569438169;rs533632135;rs79635331;rs150340963	0;18;30;38	0.0175101	0.0141019	0.000868997	0.000257573
cg00674809	8	59050602	F	II	FAM110B	5'UTR	opensea	5'UTR-opensea		rs115180845;rs535717763;rs555416737	1;3;29	0.0178584	0.028735	0.000901507	0.00195489
cg00166343	17	29150100	R	II	CRLF3	Body	shore	Body-shore	chr17:29151481-29151901			0.0181941	0.0283356	0.000931796	0.00189495
cg00708718	3	4571750	R	II	ITPR1	Body	opensea	Body-opensea				0.0184257	0.0464622	0.000953777	0.00522186
cg00018606	2	208989425	F	II	CRYGD	TSS200	shore	TSS200-shore	chr2:208988834-208989269	rs146052656;rs540767864;rs560372783	1;44;45	0.0187008	0.034268	0.000978644	0.00285409
cg00569276	1	17446545	R	I	PADI2	TSS1500	shore	TSS1500-shore	chr1:17445651-17446088	rs531196824;rs551441119;rs571341978	32;28;12	0.0194447	0.0108923	0.00104799	7.49e-05
cg00043005	19	2227429	R	II	DOT1L	Body	island	Body-island	chr19:2226193-2228342	rs563877598	28	0.0196823	0.016005	0.0010708	0.000410028
cg00579868	7	5271516	R	I	WIPI2	3'UTR	shelf	3'UTR-shelf	chr7:5267748-5268110	rs530052739;rs548262729;rs560104125	38;30;1	0.0198397	0.0476885	0.00108665	0.00548596
cg00154019	14	91708306	R	II	GPR68	5'UTR	opensea	5'UTR-opensea		rs531389976;rs77226980;rs149970339;rs559204236;rs144136341	51;15;11;5;1	0.0206826	0.0193546	0.00117082	0.000736341
cg00266535	1	27695876	R	II	FCN3	Body	shelf	Body-shelf	chr1:27692412-27693243	rs544521222;rs143244488;rs141468956;rs138304758;rs28385652	47;30;29;13;1	0.0207177	0.0483887	0.00117491	0.00563962
cg00187704	5	146131753	F	II	PPP2R2B	Body	opensea	Body-opensea		rs538767534;rs188147123	0;28	0.0207226	0.00904413	0.00117555	1.83e-05
cg00619207	1	111743368	F	II	DENND2D	TSS200	shelf	TSS200-shelf	chr1:111746337-111747303	rs577803411;rs78691664;rs557219856;rs574258170	1;44;48;50	0.0212429	0.0317394	0.00122846	0.00242938
cg00447208	17	76126301	F	II	TMC8	TSS1500	shore	TSS1500-shore	chr17:76127521-76128406	rs546631035;rs566230793;rs528657087	0;24;32	0.022673	0.0206289	0.00138332	0.000871886
cg00650809	19	17439339	F	II	ANO8	Body	island	Body-island	chr19:17438054-17440318	rs374436675;rs539903863;rs558737027;rs73511896	1;17;29;39	0.0229262	0.0148379	0.00140965	0.000313088
cg00170621	9	79481568	F	II	PRUNE2	Body	opensea	Body-opensea		rs187242461;rs553432986;rs143761432;rs10113882;rs147188771;rs190860910;rs140523405;rs62568077	1;14;17;22;25;42;45;46	0.0229428	0.0172218	0.00141127	0.000522012
cg00642274	2	85633015	R	II	CAPG	5'UTR	opensea	5'UTR-opensea		rs76496614	41	0.0236892	0.0368367	0.00149513	0.00330205
cg00347863	7	94220697	R	II	SGCE	Body	opensea	Body-opensea		rs192887810	1	0.0237138	0.0156148	0.00149806	0.000375842
cg00042489	1	227072161	R	II	PSEN2	Body	opensea	Body-opensea		rs114778691	15	0.0238721	0.0162114	0.00151577	0.000425984
cg00441899	4	3432483	F	I	RGS12	Body	opensea	Body-opensea		rs144400688;rs535010893;rs148763505	10;24;25	0.0240683	0.0328684	0.00153822	0.00261044
cg00501774	9	125132660	F	II	PTGS1	TSS1500	opensea	TSS1500-opensea		rs138795313	46	0.0252015	0.0160463	0.00166841	0.0004138
cg00198080	12	107249142	R	II	RIC8B	Body	opensea	Body-opensea		rs184757071;rs73399328	29;1	0.0255571	0.0465632	0.00170753	0.00524461
cg00255726	8	21769114	F	II	DOK2	Body	shore	Body-shore	chr8:21769694-21770080	rs184300720	51	0.0265739	0.0102723	0.00182628	5.06e-05
cg00454872	9	33155642	R	II	B4GALT1	Body	opensea	Body-opensea		rs187803274	16	0.0271973	0.0479061	0.0019011	0.0055338
cg00645755	7	1514031	F	I	INTS1	Body	island	Body-island	chr7:1513775-1514052	rs545172782;rs139498993;rs572227458;rs181737513;rs561175113	16;18;20;25;34	0.0275748	0.0328898	0.00194958	0.00261443
cg00431590	15	91140952	R	II	CRTC3	Body	opensea	Body-opensea		rs140973785;rs111363862;rs535216163	38;18;16	0.0281677	0.0159723	0.00202277	0.000407731
cg00701064	4	6280414	F	II	WFS1	Body	opensea	Body-opensea		rs531835245;rs4689391	1;35	0.0287035	0.0255411	0.00209069	0.00150359
cg00483315	3	108737825	F	II	MORC1	Body	opensea	Body-opensea		rs375750559;rs563264263;rs73202757;rs535072986;rs114758494	1;32;43;50;51	0.0287932	0.0110562	0.00210241	7.9e-05
cg00068391	10	121276320	R	II	RGS10	Body	opensea	Body-opensea		rs533629538;rs184728718	40;13	0.0289534	0.0188807	0.00212342	0.000687881
cg00010946	3	157819282	F	II	SHOX2	Body	shore	Body-shore	chr3:157821232-157821604			0.0289631	0.0398337	0.00212456	0.00387453
cg00712857	11	63767561	F	II	MACROD1	Body	island	Body-island	chr11:63766058-63768666	rs545126616	0	0.0290486	0.0179033	0.00213509	0.000588231
cg00426382	3	170973243	R	II	TNIK	Body	opensea	Body-opensea		rs183629154;rs563660598	2;1	0.0290886	0.0313425	0.00214045	0.00236645
cg00256485	5	1494980	F	II	LPCAT1	Body	island	Body-island	chr5:1494853-1495287	rs138599812;rs140317722;rs145500943	1;3;4	0.0291765	0.0352474	0.00215288	0.00302641
cg00151661	9	139434133	F	II	NOTCH1	Body	opensea	Body-opensea		rs561292055;rs573023452	0;46	0.029501	0.0133541	0.00219459	0.000205476
cg00087884	1	6525551	R	II	TNFRSF25	Body	shore	Body-shore	chr1:6525996-6526228			0.0296651	0.0211025	0.00221686	0.000931335
cg00411595	9	136339349	R	II	SLC2A6	Body	shore	Body-shore	chr9:136340048-136340263	rs587759658	1	0.0302882	0.0262888	0.00229743	0.00160447
cg00308650	12	7060112	F	II	PTPN6	TSS1500	opensea	TSS1500-opensea				0.0314746	0.0317735	0.00245566	0.00243482
cg00472967	8	74582624	F	II	STAU2	Body	opensea	Body-opensea		rs191708402	1	0.0316522	0.0286936	0.00248145	0.0019491
cg00256042	19	46018501	R	II	VASP	Body	opensea	Body-opensea		rs543666106;rs114340668;rs545478532	50;26;2	0.0323213	0.0145064	0.00256788	0.000288891
cg00626263	7	5741049	R	II	RNF216	Body	opensea	Body-opensea				0.0323354	0.0461581	0.00257018	0.00515791
cg00017931	6	157932180	R	II	ZDHHC14	Body	opensea	Body-opensea		rs550170588;rs568542249	29;14	0.032503	0.0244935	0.00259197	0.0013587
cg00712841	5	37835548	F	II	GDNF	5'UTR	shore	5'UTR-shore	chr5:37836747-37840726	rs45455796	40	0.0326364	0.0115081	0.00260938	9.72e-05
cg00422488	9	100747767	F	II	ANP32B	Body	island	Body-island	chr9:100744982-100747768	rs191269393	3	0.0333659	0.0257617	0.00271093	0.0015322
cg00643051	5	53455211	F	II	ARL15	Body	opensea	Body-opensea		rs115801737	27	0.0342962	0.0142698	0.00284291	0.000269495
cg00140837	10	131670950	R	II	EBF3	Body	opensea	Body-opensea				0.0357684	0.0084016	0.00305399	1.26e-05
cg00211208	16	88770157	F	I	RNF166	TSS200	shelf	TSS200-shelf	chr16:88772237-88773195	rs547483269;rs565662982;rs539467178;rs553946039;rs570402292;rs576018400;rs555654057;rs574194086	0;1;4;7;31;32;42;50	0.0360707	0.0121481	0.00309871	0.000132472
cg00590630	13	50114828	F	II	RCBTB1	Body	opensea	Body-opensea				0.0360934	0.0421527	0.00310288	0.00433371
cg00694431	8	120626714	F	II	ENPP2	Body	opensea	Body-opensea		rs570050248	11	0.0366191	0.0183787	0.00317971	0.00063365
cg00069642	5	141062490	R	II	ARAP3	TSS1500	opensea	TSS1500-opensea				0.0366293	0.0104835	0.00318118	5.8e-05
cg00708789	4	16083440	R	II	PROM1	5'UTR	shore	5'UTR-shore	chr4:16084195-16085735			0.0384293	0.0171037	0.00346029	0.000508719
cg00229231	1	40861911	F	II	SMAP2	Body	opensea	Body-opensea		rs555139299;rs61779154	32;38	0.0385611	0.026238	0.00347987	0.00159582
cg00528222	5	77837333	F	II	LHFPL2	5'UTR	opensea	5'UTR-opensea		rs116267905;rs548377214;rs181562674	0;8;21	0.0385891	0.0421378	0.00348481	0.00433096
cg00387964	4	7651935	R	II	SORCS2	Body	shelf	Body-shelf	chr4:7647755-7647960			0.0389209	0.0247364	0.00353694	0.00139176
cg00332146	5	175975901	F	II	PCDH24	TSS1500	opensea	TSS1500-opensea		rs149813083	0	0.0403155	0.0209532	0.00375369	0.000911433
cg00630991	12	12252249	F	II	BCL2L14	3'UTR	opensea	3'UTR-opensea		rs549424178;rs567363238;rs146725411;rs140363991	0;1;11;28	0.0412126	0.0443917	0.00390291	0.00479047
cg00054948	1	93174008	F	II	EVI5	Body	opensea	Body-opensea		rs115705502	0	0.0425192	0.0228491	0.00411546	0.0011503
cg00231338	12	14711607	R	II	PLBD1	Body	opensea	Body-opensea				0.042552	0.0276148	0.0041206	0.00178542
cg00667666	10	867397	F	II	LARP4B	Body	opensea	Body-opensea		rs191921178	0	0.0432304	0.0175027	0.00423731	0.000549701
cg00642181	1	231917717	R	II	DISC1	Body	opensea	Body-opensea		rs184138280	14	0.0433329	0.039048	0.00425553	0.00371801
cg00111657	18	43408862	R	II	SIGLEC15	Body	opensea	Body-opensea		rs182873963	2	0.0436306	0.0140833	0.00430785	0.000256459
cg00456892	11	124629925	R	I	ESAM	Body	island	Body-island	chr11:124629723-124629926	rs114488947	22	0.0440587	0.029351	0.00437869	0.00204658
cg00202522	1	156127527	R	II	SEMA4A	Body	opensea	Body-opensea		rs527993049;rs184655947	36;18	0.044204	0.0403305	0.00440218	0.0039731
cg00558219	2	157184137	R	II	NR4A2	Body	shore	Body-shore	chr2:157184389-157184632	rs575077530;rs144381386	26;1	0.0445008	0.0150378	0.00445503	0.000330296
cg00260201	17	46029581	F	II	PRR15L	3'UTR	opensea	3'UTR-opensea				0.0473002	0.00928681	0.00493962	2.37e-05
cg00489394	11	63259326	F	II	HRASLS5	TSS1500	shore	TSS1500-shore	chr11:63258378-63258804			0.0474923	0.0267687	0.00497445	0.00166798
cg00612672	15	59620380	F	II	MYO1E	Body	opensea	Body-opensea		rs369772090	0	0.0478494	0.0105695	0.00503743	5.98e-05
cg00420348	11	830190	R	II	EFCAB4A	Body	island	Body-island	chr11:829284-833558	rs557065858	38	0.04828	0.0298244	0.00511079	0.00212443
cg00457009	4	100440292	F	II	C4orf17	Body	opensea	Body-opensea		rs532339421;rs550551148	8;20	0.0483665	0.030886	0.00512521	0.0022931
cg00333617	18	13359484	R	II	LDLRAD4	5'UTR	opensea	5'UTR-opensea		rs145371099;rs149195888	47;13	0.0485831	0.044685	0.00516463	0.00485037
cg00066751	12	13144230	F	II	HEBP1	Body	opensea	Body-opensea		rs16908581	40	0.0488145	0.041262	0.00520551	0.00415364
cg00052772	6	33245804	F	II	B3GALT4	1stExon	shore	1stExon-shore	chr6:33244677-33245554	rs572043997;rs145187683;rs148810214	0;14;31	0.0495466	0.0311949	0.00533936	0.00234143
cg00155454	3	60385281	F	II	FHIT	Body	opensea	Body-opensea		rs113804442;rs532805383;rs544526484	6;41;45	0.00121274	0.0305019	7.14e-07	0.00223461
cg00729875	1	100111713	R	II	PALMD	1stExon	opensea	1stExon-opensea		rs77121907	13	0.00133841	0.0178194	1.05e-06	0.000579906
cg00588517	6	31895464	R	II	C2	1stExon	opensea	1stExon-opensea				0.00135199	0.0102628	1.13e-06	4.93e-05
cg00249374	1	168678879	R	II	DPT	Body	opensea	Body-opensea		rs529906400	2	0.00156737	0.0149428	2.26e-06	0.00032128
cg00003625	17	48912543	R	I	WFIKKN2	TSS200	opensea	TSS200-opensea		rs545004131;rs564816751;rs572055887	47;39;2	0.00159905	0.0414519	2.46e-06	0.0041912
cg00026703	15	96870030	R	II	NR2F2	Body	shelf	Body-shelf	chr15:96873408-96877721			0.00160886	0.0445661	2.57e-06	0.00482532
cg00533994	6	34274189	F	II	NUDT3	Body	opensea	Body-opensea		rs553867059;rs566097576	3;19	0.00162985	0.021982	2.67e-06	0.00103978
cg00381736	2	33516681	F	II	LTBP1	Body	opensea	Body-opensea		rs144193578	1	0.00171526	0.0185164	3.16e-06	0.000649438
cg00314029	2	161348665	F	II	RBMS1	Body	shore	Body-shore	chr2:161349223-161350371	rs143868746;rs532798282	10;22	0.00172953	0.0136187	3.31e-06	0.000223677
cg00562553	7	27169740	F	II	HOXA4	1stExon	island	1stExon-island	chr7:27169572-27170638	rs529903815	28	0.00174858	0.0171037	3.45e-06	0.00050871
cg00270878	11	64334217	R	I	SLC22A11	Body	shore	Body-shore	chr11:64335489-64335965	rs536940167;rs193141527	18;1	0.0018279	0.0285781	3.97e-06	0.00193298
cg00515282	12	42978494	R	II	PRICKLE1	5'UTR	opensea	5'UTR-opensea		rs187238144	48	0.00183889	0.0124267	4.18e-06	0.00015029
cg00616135	15	63413614	F	II	LACTB	TSS1500	shore	TSS1500-shore	chr15:63413918-63414852			0.0018485	0.010472	4.36e-06	5.78e-05
cg00068571	5	66256713	F	II	MAST4	Body	opensea	Body-opensea		rs188221003	0	0.00190978	0.0496649	4.85e-06	0.00592185
cg00142670	6	43478496	F	I	C6orf154	TSS200	island	TSS200-island	chr6:43477221-43478553	rs116775335	1	0.00192523	0.0233316	4.99e-06	0.00121106
cg00694520	2	223916687	F	II	KCNE4	TSS200	shore	TSS200-shore	chr2:223917576-223918037			0.00194902	0.011802	5.19e-06	0.000114848
cg00208912	1	101185248	R	II	VCAM1	5'UTR	opensea	5'UTR-opensea		rs3917027;rs535130527	19;2	0.00206768	0.0382525	6.36e-06	0.00356883
cg00041515	8	22844615	R	II	RHOBTB2	TSS1500	opensea	TSS1500-opensea				0.00208946	0.0319784	6.61e-06	0.00246852
cg00384847	1	12291339	F	II	VPS13D	5'UTR	shore	5'UTR-shore	chr1:12289954-12290585			0.00211371	0.0278514	7.04e-06	0.00182038
cg00481627	5	171841614	F	II	SH3PXD2B	Body	opensea	Body-opensea		rs563285361	45	0.00222656	0.0180702	8.29e-06	0.00060577
cg00193613	17	77042810	R	II	C1QTNF1	Body	shore	Body-shore	chr17:77043741-77044489	rs537727380;rs557302812;rs577010981;rs545938374;rs182886833	43;22;11;10;1	0.0023308	0.0316699	9.59e-06	0.00241793
cg00256707	5	149410232	R	II	HMGXB3	Body	opensea	Body-opensea		rs548722044;rs116445625	22;2	0.0024846	0.0207493	1.19e-05	0.000885165
cg00238470	1	36616845	R	II	TRAPPC3	5'UTR	shore	5'UTR-shore	chr1:36614855-36615462	rs74224943;rs188325093	47;14	0.00255315	0.0157655	1.3e-05	0.000389642
cg00154846	1	2130580	F	II	C1orf86	Body	shelf	Body-shelf	chr1:2126048-2126642	rs536719960;rs555161801	0;1	0.00255457	0.0471841	1.31e-05	0.00537796
cg00554068	5	150462395	R	II	TNIP1	TSS1500	shore	TSS1500-shore	chr5:150460086-150460864	rs147742668	43	0.00255622	0.0121883	1.31e-05	0.000133896
cg00423237	5	1287083	F	II	TERT	Body	shore	Body-shore	chr5:1286098-1286355	rs558031187	36	0.00268533	0.0121949	1.49e-05	0.000134453
cg00482389	3	45867935	F	II	LZTFL1	Body	opensea	Body-opensea		rs536263631;rs372664961	10;46	0.00269898	0.0228821	1.52e-05	0.00115448
cg00060866	3	42190683	F	II	TRAK1	TSS200	opensea	TSS200-opensea		rs371799484	12	0.00280677	0.019582	1.68e-05	0.000756725
cg00108098	3	122637664	F	II	SEMA5B	Body	shelf	Body-shelf	chr3:122640713-122641355	rs147369295;rs570868731	40;51	0.0028115	0.0367678	1.7e-05	0.00329021
cg00036723	17	32688878	R	II	CCL1	Body	opensea	Body-opensea		rs150891376;rs533149708	16;2	0.00282642	0.0265834	1.72e-05	0.00164373
cg00061413	5	168007339	R	II	PANK3	TSS1500	shore	TSS1500-shore	chr5:168006098-168006918	rs551796221	18	0.00284169	0.0190219	1.75e-05	0.000703151
cg00664555	9	75169228	F	II	TMC1	5'UTR	opensea	5'UTR-opensea		rs572402754;rs112219005	0;9	0.00305213	0.0143719	2.16e-05	0.000278578
cg00199753	12	113519288	R	II	DTX1	Body	shelf	Body-shelf	chr12:113515164-113515970	rs559450283	15	0.00320586	0.0425915	2.47e-05	0.0044236
cg00536792	6	53530503	F	II	KLHL31	1stExon	opensea	1stExon-opensea				0.00324158	0.0481232	2.53e-05	0.0055803
cg00373663	1	101202380	F	II	VCAM1	Body	opensea	Body-opensea				0.00328893	0.00834839	2.64e-05	1.01e-05
cg00141838	20	49465261	R	II	BCAS4	Body	opensea	Body-opensea		rs527597599;rs184428673	45;38	0.00334473	0.0216752	2.75e-05	0.000999491
cg00350942	9	140034073	F	II	GRIN1	1stExon	island	1stExon-island	chr9:140033235-140034176	rs147818786	24	0.00337257	0.0431543	2.84e-05	0.00453583
cg00457087	1	162602295	R	II	DDR2	1stExon	opensea	1stExon-opensea		rs528928965	12	0.00338184	0.0120142	2.85e-05	0.000127432
cg00428638	19	7224713	F	II	INSR	Body	opensea	Body-opensea		rs570213829	0	0.00338184	0.0235104	2.85e-05	0.00123069
cg00047287	22	51016899	F	II	CPT1B	TSS200	island	TSS200-island	chr22:51016253-51017020	rs528063576;rs539863118	16;46	0.00346924	0.0267017	3.06e-05	0.0016598
cg00033202	4	123958982	R	II	SPATA5	Body	opensea	Body-opensea		rs116331153;rs569641645	46;42	0.003486	0.0125338	3.1e-05	0.000156489
cg00118369	17	9877562	F	II	GAS7	Body	opensea	Body-opensea		rs116480239;rs531540947;rs189955725;rs527982719	20;21;22;37	0.00350601	0.0434383	3.14e-05	0.00459033
cg00256074	16	30386150	F	II	MYLPF	5'UTR	shelf	5'UTR-shelf	chr16:30389035-30390631	rs564303747;rs576201797	1;37	0.00352783	0.0470145	3.2e-05	0.00534014
cg00292675	5	96045083	R	II	CAST	5'UTR	opensea	5'UTR-opensea				0.00353487	0.0180535	3.22e-05	0.00060416
cg00171729	6	52416856	F	II	TRAM2	Body	opensea	Body-opensea		rs551999713;rs568966224	15;41	0.0035731	0.019156	3.3e-05	0.000716229
cg00501876	3	39193251	R	II	CSRNP1	5'UTR	shore	5'UTR-shore	chr3:39194241-39195359	rs113078580;rs537456929	27;2	0.00357634	0.0385016	3.32e-05	0.00361676
cg00233745	20	61349491	F	II	NTSR1	Body	opensea	Body-opensea		rs534343045;rs555574334;rs573805114	0;3;17	0.0037771	0.0461533	3.81e-05	0.00515687
cg00106657	14	102653958	R	II	WDR20	Body	opensea	Body-opensea				0.0037776	0.0178576	3.82e-05	0.000583832
cg00325141	14	77921323	R	II	VIPAS39	5'UTR	shelf	5'UTR-shelf	chr14:77923870-77924596	rs559862942;rs193091743;rs145219850	50;48;47	0.00380261	0.0369939	3.87e-05	0.00332964
cg00452882	16	67687119	F	I	RLTPR	Body	island	Body-island	chr16:67686860-67687674			0.00386144	0.0230859	4.01e-05	0.0011808
cg00073460	6	149806502	F	II	ZC3H12D	TSS1500	opensea	TSS1500-opensea		rs530772779;rs2179368	37;50	0.00398788	0.0137673	4.31e-05	0.000234675
cg00669531	11	34367871	F	II	ABTB2	Body	opensea	Body-opensea		rs539101627;rs552739993	28;33	0.00410739	0.0151217	4.65e-05	0.000336587
cg00468395	16	28193063	F	II	XPO6	Body	opensea	Body-opensea				0.0041505	0.0186161	4.76e-05	0.000659961
cg00272009	3	122398855	F	II	PARP14	TSS1500	shore	TSS1500-shore	chr3:122399655-122400190	rs534894220	8	0.00434842	0.0186438	5.25e-05	0.00066406
cg00451635	16	10675030	R	II	EMP2	TSS1500	shore	TSS1500-shore	chr16:10673880-10674735	rs148554121	15	0.00441711	0.0316275	5.42e-05	0.00241147
cg00155879	10	26222849	F	II	MYO3A	TSS200	shore	TSS200-shore	chr10:26222921-26224022	rs532643882;rs552484983;rs562703477;rs531751493	0;5;8;32	0.0044395	0.0175449	5.49e-05	0.000553271
cg00321288	12	87232692	F	II	MGAT4C	TSS200	opensea	TSS200-opensea				0.00452098	0.0149118	5.73e-05	0.00031893
cg00529325	6	35776776	F	II	LHFPL5	Body	shelf	Body-shelf	chr6:35772960-35773172	rs149395143;rs535981896	0;1	0.00458986	0.0295394	5.95e-05	0.00207868
cg00048905	10	671213	F	II	DIP2C	Body	shore	Body-shore	chr10:669070-669336	rs567988338;rs567861551	1;51	0.00460064	0.0342087	6e-05	0.00284457
cg00546915	6	89932267	R	II	GABRR1	5'UTR	opensea	5'UTR-opensea		rs181940598;rs184662686	30;1	0.00464382	0.0211882	6.15e-05	0.000941461
cg00493490	2	18093349	R	II	KCNS3	5'UTR	opensea	5'UTR-opensea		rs188311916;rs114965969;rs578109572;rs543887678;rs563666226	51;29;25;15;2	0.00473102	0.010674	6.39e-05	6.49e-05
cg00591949	3	191048439	F	II	UTS2D	TSS200	shore	TSS200-shore	chr3:191046948-191047710	rs10937477;rs548879094	23;24	0.0047902	0.0179756	6.59e-05	0.000596984
cg00084347	12	124393913	F	II	DNAH10	Body	opensea	Body-opensea				0.00484876	0.0340517	6.76e-05	0.00281848
cg00039142	21	47570432	F	II	FTCD	ExonBnd	opensea	ExonBnd-opensea		rs147140166;rs149667449;rs534912016;rs192063078;rs577330400;rs376703526	0;1;28;35;40;51	0.00489778	0.0271536	6.95e-05	0.00172374
cg00490859	12	6662254	F	II	IFFO1	Body	shelf	Body-shelf	chr12:6664425-6665336	rs567555360	11	0.00489778	0.0170061	6.95e-05	0.000499396
cg00689225	14	35871954	R	II	NFKBIA	Body	shore	Body-shore	chr14:35873047-35873990	rs144168948	34	0.00497938	0.041351	7.2e-05	0.00417045
cg00533407	7	150745278	R	II	ACCN3	TSS1500	shore	TSS1500-shore	chr7:150746002-150746381	rs190796012;rs115008460;rs181914005	51;43;16	0.00499121	0.0165583	7.22e-05	0.000457156
cg00331518	17	1691057	F	II	SMYD4	Body	opensea	Body-opensea		rs182975841;rs540638610	1;37	0.00499379	0.0296112	7.23e-05	0.00209151
cg00484488	15	73076983	F	II	ADPGK	TSS1500	shore	TSS1500-shore	chr15:73075586-73076663	rs554954921	24	0.00505145	0.0171067	7.41e-05	0.00050934
cg00182273	16	66876847	R	II	CA7	TSS1500	shore	TSS1500-shore	chr16:66878172-66879072	rs142442322	19	0.00505381	0.0498296	7.42e-05	0.00595903
cg00393031	2	173629352	R	II	RAPGEF4	Body	opensea	Body-opensea		rs551552801;rs148497882	35;7	0.00509359	0.0102344	7.52e-05	4.84e-05
cg00509607	7	69125035	R	II	AUTS2	Body	opensea	Body-opensea		rs114805791;rs118051375;rs190464866;rs539263530	50;48;33;1	0.00529735	0.0124324	8.24e-05	0.000151195
cg00028135	3	114343673	F	II	ZBTB20	5'UTR	opensea	5'UTR-opensea		rs148336609	1	0.00544321	0.0327518	8.73e-05	0.00258973
cg00321007	17	15340112	R	II	CDRT4	3'UTR	opensea	3'UTR-opensea		rs547270854;rs113258451	50;40	0.00547808	0.0217171	8.87e-05	0.00100527
cg00471696	2	173955214	F	II	ZAK	5'UTR	opensea	5'UTR-opensea		rs557607275;rs575855019;rs542952170;rs145518516	2;3;7;35	0.0055186	0.0195915	9.02e-05	0.000757626
cg00045016	12	53847514	F	II	PCBP2	5'UTR	shore	5'UTR-shore	chr12:53845668-53846606	rs144923289	7	0.00559936	0.00964621	9.29e-05	3.24e-05
cg00290758	10	121171859	R	I	GRK5	Body	opensea	Body-opensea		rs572250918;rs2420619;rs554741417;rs574562453	51;46;14;10	0.00560953	0.0214801	9.32e-05	0.000976706
cg00186464	5	142024615	F	II	FGF1	TSS1500	opensea	TSS1500-opensea		rs113410911;rs34108028	24;44	0.00561953	0.0188375	9.37e-05	0.000683571
cg00305016	6	124287962	F	II	NKAIN2	5'UTR	opensea	5'UTR-opensea		rs182727774	1	0.00575765	0.01164	9.87e-05	0.000105045
cg00120299	12	53890222	R	II	MAP3K12	5'UTR	shelf	5'UTR-shelf	chr12:53886562-53887101			0.0058358	0.0243955	0.000101506	0.00134625
cg00498305	10	119000236	F	II	SLC18A2	TSS1500	shore	TSS1500-shore	chr10:119000435-119001530	rs548498559	5	0.00592856	0.0275602	0.00010544	0.0017771
cg00476906	17	40477266	F	II	STAT3	Body	opensea	Body-opensea		rs111455966	10	0.00593639	0.0126888	0.000105752	0.000165977
cg00604410	15	67417899	F	II	SMAD3	TSS200	opensea	TSS200-opensea		rs191302628;rs182586272	0;5	0.00593679	0.0487975	0.000105784	0.00572983
cg00475539	16	67493224	F	II	ATP6V0D1	Body	opensea	Body-opensea				0.00599228	0.0284149	0.000107827	0.00190862
cg00589541	3	171844005	R	II	FNDC3B	Body	opensea	Body-opensea		rs143253190	50	0.00607479	0.048435	0.000111077	0.00565033
cg00415971	10	86004761	R	II	RGR	TSS200	opensea	TSS200-opensea		rs2279228;rs576295792	27;2	0.00612746	0.0115006	0.000112996	9.58e-05
cg00463859	1	23750101	R	II	TCEA3	Body	shore	Body-shore	chr1:23750508-23751663			0.00616525	0.0134635	0.000114183	0.00021164
cg00728961	16	14280447	R	II	MKL2	Body	opensea	Body-opensea		rs555933620	34	0.00616892	0.0150352	0.000114403	0.000329894
cg00551345	11	64527494	R	II	PYGM	1stExon	opensea	1stExon-opensea		rs139467558	50	0.00622946	0.0188709	0.000116503	0.000687126
cg00171477	16	57230458	R	II	RSPRY1	5'UTR	opensea	5'UTR-opensea		rs187788628	16	0.00624699	0.0146083	0.000117141	0.000296867
cg00716257	14	75897417	R	II	JDP2	5'UTR	shore	5'UTR-shore	chr14:75894308-75895469	rs565052240;rs530773635;rs185489578	50;8;1	0.00628963	0.00888593	0.000118884	1.67e-05
cg00322866	3	196150185	R	II	UBXN7	Body	opensea	Body-opensea		rs116475789;rs73088734	30;9	0.00634407	0.027371	0.000121415	0.001752
cg00169303	10	90227592	F	II	RNLS	Body	opensea	Body-opensea				0.00642762	0.0334949	0.000124896	0.00271967
cg00594099	1	27893886	R	II	AHDC1	5'UTR	shore	5'UTR-shore	chr1:27894927-27895524	rs531345873;rs182431290	11;9	0.00644614	0.010676	0.00012571	6.6e-05
cg00641687	15	41308353	F	II	INO80	Body	opensea	Body-opensea		rs34178030	12	0.00645284	0.0433665	0.000125981	0.00457641
cg00659931	15	102010125	R	II	PCSK6	Body	opensea	Body-opensea		rs139139311;rs535601030	26;1	0.0065026	0.0211376	0.000127843	0.000934877
cg00668150	17	2615720	F	I	KIAA0664	TSS1500	shore	TSS1500-shore	chr17:2614320-2615630	rs9916715	49	0.00652055	0.0347797	0.000128568	0.00294469
cg00017970	1	26487737	F	II	GRRP1	5'UTR	shore	5'UTR-shore	chr1:26487807-26488606	rs367836699	17	0.0065476	0.0320908	0.000129655	0.00248408
cg00041666	6	152702330	R	II	SYNE1	Body	opensea	Body-opensea		rs139845890;rs145819043;rs568767108;rs536230142	44;43;34;18	0.0065561	0.0147814	0.000130011	0.000309086
cg00439384	3	122785558	R	II	PDIA5	TSS1500	shore	TSS1500-shore	chr3:122785734-122786600	rs575568691	1	0.00656309	0.0226434	0.000130314	0.00112293
cg00565561	3	41730513	R	II	ULK4	Body	opensea	Body-opensea		rs564186028;rs533247817;rs552338717	26;6;1	0.00656686	0.0167016	0.000130452	0.00047022
cg00501869	7	157690732	R	I	PTPRN2	Body	island	Body-island	chr7:157690559-157690770	rs531155865;rs552459898;rs114710002;rs140160838	44;37;26;19	0.00672304	0.0322249	0.000136721	0.00250508
cg00664860	11	16191645	R	II	SOX6	Body	opensea	Body-opensea				0.00674407	0.0322902	0.000137439	0.00251552
cg00674358	15	75109869	R	II	LMAN1L	Body	opensea	Body-opensea		rs561702872	43	0.00684867	0.026419	0.000142293	0.00162181
cg00706191	16	65017401	R	II	CDH11	Body	opensea	Body-opensea		rs76651083;rs75450116	37;6	0.00691103	0.0375797	0.000144873	0.00343756
cg00532234	20	20066644	F	II	CFAP61	Body	opensea	Body-opensea		rs550101554;rs561922848	0;8	0.00694083	0.0306107	0.000145921	0.00225239
cg00582562	17	46388465	R	II	SKAP1	Body	opensea	Body-opensea		rs568960497;rs531590954	35;22	0.00697028	0.0178769	0.000147553	0.000586023
cg00628568	5	71749237	F	II	ZNF366	Body	opensea	Body-opensea		rs572481263	0	0.00698064	0.0114781	0.000147952	9.4e-05
cg00682038	1	15272271	F	II	KAZN	TSS200	opensea	TSS200-opensea				0.00702715	0.0117127	0.000149738	0.000107419
cg00457704	7	154587435	F	II	DPP6	Body	shore	Body-shore	chr7:154585682-154586336	rs143987298;rs374622818;rs542531277	21;39;49	0.00706325	0.0159873	0.0001513	0.000408486
cg00285941	2	210798915	F	II	UNC80	Body	opensea	Body-opensea		rs533806808;rs539808811	1;39	0.00713612	0.0458575	0.000154567	0.00509324
cg00377915	10	70631035	F	II	STOX1	5'UTR	opensea	5'UTR-opensea		rs200160059;rs573777098	0;37	0.00714328	0.0219734	0.000154964	0.00103894
cg00496026	10	102766610	R	II	LZTS2	Body	island	Body-island	chr10:102766321-102766693	rs550892828;rs807024;rs186903364;rs191593351	39;38;13;6	0.00718447	0.0470749	0.000156896	0.00535358
cg00594841	2	196622692	F	II	DNAH7	Body	opensea	Body-opensea		rs574212013;rs144928332;rs536623930	5;31;32	0.00719915	0.040654	0.000157436	0.00403506
cg00313106	1	228562526	R	II	OBSCN	Body	shelf	Body-shelf	chr1:228565949-228567121	rs146387260;rs545755422	11;5	0.00722221	0.011802	0.000159028	0.000114714
cg00322559	10	99212766	R	II	ZDHHC16	Body	opensea	Body-opensea		rs146473363;rs139991927	24;2	0.00730989	0.0169074	0.000162555	0.000488907
cg00136968	7	4050043	R	II	SDK1	Body	opensea	Body-opensea		rs117548920	38	0.00731027	0.0117698	0.000162583	0.000112004
cg00524773	16	121668	F	II	RHBDF1	5'UTR	shore	5'UTR-shore	chr16:122017-122873			0.00733102	0.0483977	0.000163532	0.00564178
cg00229387	6	43445942	F	II	TJAP1	5'UTR	opensea	5'UTR-opensea		rs145606755;rs113808759	7;21	0.00736497	0.0132536	0.000165108	0.000200106
cg00520925	11	64528743	R	II	PYGM	TSS1500	opensea	TSS1500-opensea		rs569775294;rs376179227	24;1	0.00754275	0.0130946	0.000173406	0.000190677
cg00102731	20	2729245	R	II	EBF4	Body	shore	Body-shore	chr20:2729997-2730797	rs151042769	2	0.00757189	0.0197342	0.000174831	0.000771652
cg00282953	5	175793541	F	II	ARL10	Body	shore	Body-shore	chr5:175792355-175793505	rs376643885	49	0.00758102	0.0332993	0.000175436	0.00268715
cg00342816	20	42647652	F	II	TOX2	Body	opensea	Body-opensea		rs545635621	50	0.00759667	0.013068	0.000176166	0.000189356
cg00330253	13	95833155	F	II	ABCC4	Body	opensea	Body-opensea		rs182630946	16	0.00765256	0.0235634	0.000178697	0.00123699
cg00189626	1	47078952	F	II	MOB3C	Body	island	Body-island	chr1:47078580-47078967	rs531580883;rs201224467;rs568493531;rs529251316;rs547494627	3;14;22;37;44	0.00767457	0.0232034	0.000179711	0.00119649
cg00592643	20	11870769	R	I	BTBD3	TSS1500	shore	TSS1500-shore	chr20:11871374-11872207	rs533208277;rs182405349	38;10	0.00773432	0.029058	0.000182631	0.00200402
cg00532633	16	75339601	R	II	CFDP1	Body	opensea	Body-opensea		rs536022898	6	0.00784607	0.0435771	0.000187859	0.00461791
cg00545229	4	15429531	R	II	C1QTNF7	TSS200	opensea	TSS200-opensea		rs531560706;rs569452905	37;17	0.00784749	0.0179178	0.000187975	0.000590235
cg00658590	3	60622526	R	II	FHIT	5'UTR	opensea	5'UTR-opensea		rs116313020;rs571229726;rs538620709	44;2;1	0.00786388	0.0340298	0.000188944	0.0028135
cg00077275	10	121415404	R	II	BAG3	Body	shelf	Body-shelf	chr10:121410566-121411827	rs557319462;rs191671607;rs572599269	33;15;8	0.00794944	0.0136964	0.000192811	0.000228948
cg00342358	1	92350112	F	I	TGFBR3	5'UTR	shore	5'UTR-shore	chr1:92350913-92352085			0.00796016	0.0337684	0.000193244	0.00276571
cg00138831	6	46724920	R	II	ANKRD66	Body	opensea	Body-opensea		rs181936425	11	0.00805911	0.0120364	0.000198225	0.000128654
cg00640719	16	70426268	F	II	ST3GAL2	Body	opensea	Body-opensea		rs193246454;rs543385275;rs147576879	17;26;33	0.00807906	0.0146129	0.000199231	0.00029771
cg00470351	1	43825296	F	II	CDC20	ExonBnd	shore	ExonBnd-shore	chr1:43824134-43825059	rs147809610	51	0.00820229	0.0417403	0.000205746	0.00424854
cg00038167	19	7598438	F	II	PNPLA6	TSS1500	island	TSS1500-island	chr19:7598413-7601008			0.00820229	0.0285841	0.000205753	0.00193433
cg00077665	6	90272372	F	II	ANKRD6	1stExon	opensea	1stExon-opensea		rs140393378;rs149760535	0;49	0.00841612	0.00886299	0.000216357	1.65e-05
cg00569010	10	100151610	F	II	PYROXD2	Body	opensea	Body-opensea		rs190348454;rs576433858;rs543559619;rs182234495;rs4619078	0;20;22;39;51	0.00842088	0.0134011	0.000216527	0.000207546
cg00240860	16	15702420	F	II	KIAA0430	Body	opensea	Body-opensea		rs201291555;rs570490415;rs528519360	1;15;43	0.00868671	0.00831416	0.000230664	9e-06
cg00301203	11	118991566	F	II	HINFP	TSS1500	shore	TSS1500-shore	chr11:118991886-118992751	rs574255429	2	0.00898684	0.0202043	0.000246559	0.000825464
cg00485194	3	21792684	F	II	ZNF385D	1stExon	opensea	1stExon-opensea				0.00905021	0.0239782	0.000249588	0.00128957
cg00245454	4	159746160	R	II	FNIP2	Body	opensea	Body-opensea		rs571773288;rs539501836	2;1	0.00910245	0.0438721	0.000252227	0.00467888
cg00448868	16	66775493	F	II	DYNC1LI2	Body	opensea	Body-opensea		rs141653891;rs554517157;rs568031301	27;29;38	0.00915614	0.0240518	0.000255203	0.00129998
cg00458754	10	88427813	R	II	LDB3	TSS1500	opensea	TSS1500-opensea		rs145357506;rs565143105;rs533400769	34;26;1	0.00933957	0.0180422	0.000264647	0.000602937
cg00009585	15	33111077	F	II	FMN1	Body	opensea	Body-opensea				0.00936176	0.0112427	0.000266318	8.43e-05
cg00214140	9	97786649	R	II	C9orf3	Body	opensea	Body-opensea		rs4743977;rs559025307	22;1	0.0093867	0.0165842	0.00026776	0.000459516
cg00739471	14	69415588	F	II	ACTN1	Body	opensea	Body-opensea		rs372239551;rs535304890	1;38	0.00946429	0.0499161	0.000271687	0.00597803
cg00049440	9	73026643	R	II	KLF9	Body	shore	Body-shore	chr9:73027330-73029184			0.00978196	0.0123086	0.000289578	0.000144116
cg00314544	11	17529946	F	II	USH1C	Body	opensea	Body-opensea		rs149536652;rs374425580	16;49	0.00979136	0.0306416	0.000290133	0.00225692
cg00525876	12	131486842	F	II	ADGRD1	Body	shore	Body-shore	chr12:131488696-131488975	rs188280197;rs192701681	39;50	0.00985772	0.0459273	0.000293464	0.00510808
cg00071265	20	60717158	F	II	PSMA7	Body	shore	Body-shore	chr20:60717598-60719667	rs550116099;rs6089665	6;45	0.00987056	0.0486769	0.000294232	0.00570394
cg00088797	3	12976288	F	II	IQSEC1	Body	shore	Body-shore	chr3:12976966-12978182			0.00989815	0.02006	0.000295527	0.000808863
cg00573124	9	139011777	R	II	C9orf69	TSS1500	shore	TSS1500-shore	chr9:139009862-139011272			0.01018	0.0266361	0.00031147	0.00165149
cg00099790	11	111589348	R	II	SIK2	Body	opensea	Body-opensea		rs71477000;rs540308456	30;4	0.0101961	0.0226087	0.000312458	0.00111964
cg00260499	19	3405140	R	II	NFIC	Body	opensea	Body-opensea		rs559930383;rs528646444	22;1	0.0102681	0.0152462	0.000317171	0.0003463
cg00316508	4	146828698	F	II	ZNF827	Body	opensea	Body-opensea		rs540084295;rs114645096	27;49	0.0103272	0.0136362	0.000320623	0.000224728
cg00485356	1	65120393	R	II	CACHD1	Body	opensea	Body-opensea		rs200254712;rs141314550	51;5	0.0104312	0.0475821	0.000326779	0.00546143
cg00200884	7	24797596	R	II	DFNA5	5'UTR	shore	5'UTR-shore	chr7:24796541-24797487			0.0105792	0.0199057	0.000335563	0.000790613
cg00026412	10	62059894	R	II	ANK3	Body	opensea	Body-opensea		rs200469994	25	0.0105983	0.0234844	0.000337146	0.00122729
cg00294534	7	1607247	R	II	PSMG3	3'UTR	shelf	3'UTR-shelf	chr7:1609568-1610037	rs540249529	13	0.010603	0.0111235	0.000337588	8.13e-05
cg00494544	3	195268648	R	II	PPP1R2	Body	shore	Body-shore	chr3:195269553-195270363	rs567871045;rs145310050;rs73890864	30;6;2	0.0106066	0.0484324	0.000337785	0.00564952
cg00172849	1	103574532	F	II	COL11A1	TSS1500	opensea	TSS1500-opensea		rs139680463	40	0.010631	0.0490332	0.000339319	0.00578009
cg00649632	16	16108802	R	II	ABCC1	Body	opensea	Body-opensea		rs551800637	2	0.0106329	0.0349607	0.000339432	0.00297442
cg00707129	2	214713472	R	II	SPAG16	Body	opensea	Body-opensea		rs11674163;rs555464749;rs573637010	23;20;1	0.0106883	0.0150658	0.000343128	0.000332129
cg00012824	5	142065098	F	II	FGF1	1stExon	opensea	1stExon-opensea		rs559403441;rs539837416	2;48	0.0106924	0.0141483	0.000343359	0.000260181
cg00419680	19	38527151	R	II	SIPA1L3	5'UTR	opensea	5'UTR-opensea		rs539212292;rs855608;rs573030817	42;32;18	0.0107536	0.0469232	0.000347061	0.00531903
cg00331226	1	100110954	F	II	PALMD	TSS1500	opensea	TSS1500-opensea		rs563550932;rs113901582	1;27	0.0107976	0.0274597	0.000349579	0.00176531
cg00678862	1	6113057	R	II	KCNAB2	Body	shore	Body-shore	chr1:6111609-6111836	rs74650514;rs551041756;rs183601465;rs533228349	46;37;36;1	0.0109822	0.0280716	0.000361398	0.00185187
cg00383292	8	141320382	R	II	TRAPPC9	Body	opensea	Body-opensea				0.0110171	0.0269663	0.000363801	0.00169715
cg00480231	2	2196537	F	II	MYT1L	5'UTR	shelf	5'UTR-shelf	chr2:2193510-2193716	rs75847149;rs114064868	1;4	0.0110805	0.0184124	0.000367413	0.000637063
cg00498804	11	8827626	F	II	ST5	5'UTR	opensea	5'UTR-opensea		rs545936658;rs150055934;rs572934463	0;1;34	0.011117	0.0488459	0.000369692	0.00573901
cg00511334	16	67918840	F	II	NRN1L	1stExon	island	1stExon-island	chr16:67918679-67918909	rs137978586;rs191020381;rs115490984;rs143848598	5;15;25;42	0.0111517	0.0209517	0.000371981	0.000911316
cg00103865	12	6444572	R	II	TNFRSF1A	Body	opensea	Body-opensea		rs372923711;rs528364156;rs74059213	50;16;1	0.0111673	0.0113434	0.000372951	8.94e-05
cg00319415	17	8515411	R	II	MYH10	Body	opensea	Body-opensea		rs146782136;rs555382184;rs567589348	10;9;2	0.0111931	0.0241287	0.000375185	0.00131067
cg00351047	19	15234963	R	II	ILVBL	Body	shore	Body-shore	chr19:15235912-15236631	rs528173363;rs556085316	45;30	0.011222	0.033109	0.000376778	0.00265421
cg00527254	11	82707269	R	II	RAB30	Body	opensea	Body-opensea		rs12788558	50	0.0112723	0.0190016	0.000379744	0.000700547
cg00118233	9	14308150	R	II	NFIB	Body	opensea	Body-opensea		rs566313908;rs113208981	28;7	0.0114595	0.0157228	0.000391013	0.000386165
cg00002593	1	1268793	F	II	TAS1R3	Body	island	Body-island	chr1:1267435-1268986	rs539285501;rs556609022;rs572792689;rs570091227;rs187886354;rs202162237	1;8;34;42;44;45	0.0115726	0.0416044	0.000398985	0.0042201
cg00251664	2	152567427	R	II	NEB	Body	opensea	Body-opensea		rs191913719;rs183605677	19;1	0.0116088	0.0240784	0.000401103	0.00130361
cg00370608	16	70784519	F	II	VAC14	Body	opensea	Body-opensea		rs138827285;rs184782075;rs566142186	1;5;9	0.0116405	0.0301665	0.000402963	0.00218133
cg00640055	7	11665547	F	II	THSD7A	Body	opensea	Body-opensea		rs552425045;rs3846987;rs537808375	3;40;50	0.0119076	0.0371779	0.000420492	0.00336201
cg00499954	10	126816755	F	II	CTBP2	5'UTR	opensea	5'UTR-opensea		rs576812051	10	0.0119319	0.0148622	0.000421863	0.000315125
cg00331199	8	67638560	F	II	C8orf44-SGK3	5'UTR	opensea	5'UTR-opensea		rs537713859;rs191689479	1;12	0.0119817	0.010793	0.000425153	6.97e-05
cg00495811	16	55619692	F	II	LPCAT2	3'UTR	opensea	3'UTR-opensea		rs182557925	1	0.0119817	0.0425314	0.000425232	0.00441207
cg00294550	10	62144786	F	II	ANK3	Body	opensea	Body-opensea		rs72806131;rs569789731	15;23	0.0120623	0.0249885	0.000430579	0.00142512
cg00205501	2	45908860	R	II	PRKCE	Body	opensea	Body-opensea		rs566672103;rs113762442;rs558771445	37;34;28	0.0120746	0.00913626	0.000431375	2.23e-05
cg00718336	3	99742090	R	II	C3orf26	Body	opensea	Body-opensea		rs9860687;rs115822751	46;1	0.0121686	0.0281522	0.00043814	0.00186441
cg00462700	10	134021845	R	II	STK32C	Body	shelf	Body-shelf	chr10:134019500-134019776	rs74597199;rs923660	49;37	0.0123366	0.0160075	0.000449921	0.000410369
cg00321927	16	82733515	F	II	CDH13	5'UTR	opensea	5'UTR-opensea		rs558466012	29	0.0123381	0.0171975	0.000450062	0.000519402
cg00692387	21	42053314	R	II	DSCAM	Body	opensea	Body-opensea		rs577985619;rs540601002;rs554093988;rs573987486	41;40;25;4	0.0123818	0.0184008	0.00045255	0.000635984
cg00709073	13	45916557	R	II	TPT1	TSS1500	shore	TSS1500-shore	chr13:45914617-45915656	rs76347213;rs183065617;rs543146770	25;13;6	0.0123833	0.0115081	0.000452772	9.77e-05
cg00593243	5	172196153	F	II	DUSP1	Body	shore	Body-shore	chr5:172197482-172199606	rs149004705	13	0.0124667	0.0241142	0.000458436	0.00130902
cg00430581	7	132738398	R	II	CHCHD3	Body	opensea	Body-opensea				0.0124913	0.0167646	0.000460033	0.00047619
cg00036871	2	220436894	F	I	OBSL1	TSS1500	shore	TSS1500-shore	chr2:220434859-220436179	rs565950064;rs534709796	28;37	0.0124948	0.0442334	0.000460272	0.0047588
cg00086800	22	38148837	F	II	TRIOBP	Body	opensea	Body-opensea		rs11089854	45	0.0125156	0.0161763	0.000461752	0.000423878
cg00634576	10	99343978	R	II	HOGA1	TSS200	opensea	TSS200-opensea		rs529804363;rs41314471;rs574091349;rs527792073	38;37;36;2	0.0127525	0.0121676	0.00047779	0.000133222
cg00724989	2	214616504	F	II	SPAG16	Body	opensea	Body-opensea		rs147101568	1	0.0127751	0.0258327	0.000479298	0.00154237
cg00481600	15	65503829	F	II	CILP	5'UTR	opensea	5'UTR-opensea				0.0128181	0.0242451	0.000482156	0.00132639
cg00533132	6	80853181	F	II	BCKDHB	Body	opensea	Body-opensea		rs139719291;rs577877433	0;28	0.0128706	0.0128223	0.000485958	0.000174474
cg00351781	17	17709007	R	II	RAI1	Body	shelf	Body-shelf	chr17:17712911-17714456	rs573110741	15	0.0129313	0.0344944	0.000490272	0.00289344
cg00033155	2	110925418	F	II	NPHP1	Body	opensea	Body-opensea		rs541785288;rs555534181	0;10	0.0129356	0.015224	0.000490727	0.00034533
cg00284431	7	149413871	F	II	KRBA1	5'UTR	shore	5'UTR-shore	chr7:149410858-149412351	rs115554161	1	0.0129389	0.0168679	0.000490969	0.000485422
cg00136547	6	56507796	R	II	DST	Body	opensea	Body-opensea		rs536398876;rs148108955	38;2	0.0129969	0.0142715	0.000496044	0.000269741
cg00253848	16	88000177	F	II	BANP	5'UTR	opensea	5'UTR-opensea				0.0130743	0.0457482	0.000501649	0.00507086
cg00485494	8	22517124	R	II	BIN3	Body	opensea	Body-opensea		rs543078195;rs555409883;rs117461978;rs540784981;rs547174412	50;27;15;8;4	0.0130899	0.0178649	0.00050302	0.0005849
cg00012362	1	153599487	R	II	S100A13	5'UTR	opensea	5'UTR-opensea		rs71626778	2	0.0131357	0.0424502	0.000506051	0.00439404
cg00356361	18	77286260	R	II	NFATC1	Body	island	Body-island	chr18:77286051-77286277	rs557087734;rs568913946;rs557627523;rs143634137;rs112849263;rs573117411	47;39;34;34;2;1	0.0133229	0.0273414	0.000520379	0.00174851
cg00251128	3	155383345	F	II	PLCH1	Body	opensea	Body-opensea		rs561336137	26	0.0133231	0.0425377	0.000520403	0.00441308
cg00667525	19	18699118	R	II	C19orf60	TSS1500	shore	TSS1500-shore	chr19:18699422-18700554	rs558541826	28	0.0133583	0.0438475	0.000523118	0.00467152
cg00002684	15	78572268	R	II	DNAJA4	Body	opensea	Body-opensea		rs559928356;rs530103798	25;2	0.0133924	0.0301542	0.000526272	0.00217948
cg00070635	1	46358168	R	II	MAST2	Body	opensea	Body-opensea		rs76730547;rs75576641	9;2	0.0134187	0.0253361	0.000528415	0.00147369
cg00501467	6	13015202	F	II	PHACTR1	Body	island	Body-island	chr6:13014973-13015203			0.0134294	0.0236482	0.000529365	0.00124768
cg00503832	19	4693592	F	II	DPP9	Body	opensea	Body-opensea		rs192053587;rs79624606	23;39	0.0135152	0.0239419	0.000536048	0.001284
cg00547484	1	32219777	R	II	BAI2	Body	shelf	Body-shelf	chr1:32221887-32222107	rs542908346;rs559906376	14;1	0.0135255	0.0222728	0.000536731	0.00107662
cg00201145	1	26436760	F	II	PDIK1L	TSS1500	shore	TSS1500-shore	chr1:26437319-26438917	rs555250806	23	0.0135878	0.0115099	0.000540971	9.8e-05
cg00056066	10	25010738	F	I	ARHGAP21	Body	shore	Body-shore	chr10:25011963-25013816	rs111522688	49	0.0136912	0.0306549	0.000548681	0.00225873
cg00445232	15	67460571	F	II	SMAD3	Body	opensea	Body-opensea		rs115966267	35	0.0136942	0.0190429	0.000548857	0.0007051
cg00075587	15	77627815	R	II	PEAK1	5'UTR	opensea	5'UTR-opensea		rs546088724;rs80284142	49;28	0.0137725	0.0138775	0.00055469	0.000242076
cg00236467	20	32237366	F	II	CBFA2T2	3'UTR	opensea	3'UTR-opensea				0.0138126	0.0114807	0.000557961	9.47e-05
cg00246969	13	99159656	F	II	STK24	Body	opensea	Body-opensea		rs571834657	1	0.0138872	0.0193117	0.000564629	0.000731713
cg00240880	20	43343233	F	II	WISP2	TSS1500	opensea	TSS1500-opensea		rs189286963;rs537304484;rs181950596	17;30;44	0.0139351	0.0498475	0.00056809	0.00596274
cg00107232	17	43374319	R	II	MAP3K14	5'UTR	opensea	5'UTR-opensea		rs538591925;rs553801306;rs151313972	44;17;2	0.0140877	0.0104291	0.000579374	5.54e-05
cg00707976	20	36713070	R	II	RPRD1B	Body	opensea	Body-opensea		rs142787654;rs535775826	28;21	0.0141972	0.0160965	0.000588268	0.0004179
cg00110769	1	110122089	F	II	GNAI3	Body	opensea	Body-opensea				0.0142809	0.0234526	0.000595241	0.00122355
cg00453232	1	93343575	R	II	FAM69A	TSS1500	opensea	TSS1500-opensea		rs555001182;rs576169068	43;1	0.0145218	0.0376975	0.000614079	0.00345751
cg00010096	6	128837496	F	II	PTPRK	5'UTR	shelf	5'UTR-shelf	chr6:128840158-128842126	rs371891674	7	0.0146103	0.0134635	0.000621335	0.000211294
cg00499277	14	23877516	R	II	MYH6	TSS200	opensea	TSS200-opensea		rs190479390;rs79618123;rs142094404;rs572234563;rs530680555;rs550870793	41;39;28;4;2;1	0.0146969	0.0337149	0.000628232	0.00275642
cg00420526	16	67999966	R	II	SLC12A4	Body	shore	Body-shore	chr16:68001916-68002462	rs115700035	2	0.0147907	0.0126888	0.00063563	0.000165992
cg00473597	19	6108131	R	II	RFX2	5'UTR	shore	5'UTR-shore	chr19:6108821-6109073			0.0148029	0.0298549	0.000636514	0.002128
cg00096810	5	178753432	R	I	ADAMTS2	Body	opensea	Body-opensea		rs557300304;rs575401088	3;1	0.0148582	0.0300524	0.000641183	0.00216213
cg00235671	2	162886026	F	II	DPP4	Body	opensea	Body-opensea		rs73971535;rs544095297	9;16	0.0149021	0.0418364	0.000644385	0.00426896
cg00002426	3	57743543	F	II	SLMAP	1stExon	shore	1stExon-shore	chr3:57741925-57742990	rs540039526;rs199667138;rs149291683;rs553262496;rs573078775	7;18;26;46;49	0.0149208	0.0292842	0.000646321	0.00203738
cg00027712	13	99668129	R	II	DOCK9	Body	opensea	Body-opensea		rs183987604;rs189549578	41;1	0.0150091	0.0134635	0.000653539	0.00021148
cg00741333	6	43197675	F	II	C6orf108	TSS1500	shore	TSS1500-shore	chr6:43196811-43197340			0.0150099	0.0211426	0.000653726	0.000935807
cg00466866	17	77302056	R	II	RBFOX3	5'UTR	opensea	5'UTR-opensea		rs12938220;rs562692790	51;1	0.0150635	0.0356932	0.000657592	0.00310086
cg00527233	8	124038285	R	II	DERL1	Body	opensea	Body-opensea		rs7826108;rs547804814;rs567770475	30;4;1	0.0150922	0.0144796	0.000660317	0.000287506
cg00260775	1	97639703	F	II	DPYD	Body	opensea	Body-opensea				0.0151965	0.0289245	0.000669237	0.00198405
cg00091899	3	39521409	R	II	MOBP	5'UTR	opensea	5'UTR-opensea				0.0152783	0.0141545	0.000675879	0.000261235
cg00637144	13	52360268	R	II	DHRS12	Body	opensea	Body-opensea		rs561459414;rs146314350;rs138221920	40;13;1	0.0153029	0.0285581	0.000677734	0.00193023
cg00131064	4	173883907	F	II	GALNTL6	Body	opensea	Body-opensea		rs149182423;rs560749978;rs548322917;rs550616698;rs552597310;rs544931486	0;1;41;47;48;50	0.0155756	0.0131868	0.000701418	0.000194613
cg00563845	3	58318305	R	II	PXK	TSS1500	shore	TSS1500-shore	chr3:58318398-58319192	rs13082844	46	0.0156198	0.0135429	0.000705403	0.000217282
cg00743081	17	61724970	R	II	MAP3K3	Body	opensea	Body-opensea				0.0161217	0.0294788	0.000746583	0.00206716
cg00017271	17	76220743	R	II	BIRC5	3'UTR	opensea	3'UTR-opensea		rs568529001;rs17878377;rs17885994;rs191137126;rs573416645;rs138794504	47;41;29;25;10;1	0.0161224	0.0410077	0.000746671	0.00410388
cg00399441	13	23899029	F	II	SGCG	3'UTR	opensea	3'UTR-opensea		rs537146298;rs556520681	1;48	0.0162326	0.0185354	0.000755329	0.000651527
cg00364907	17	75473344	R	II	SEPT9	Body	opensea	Body-opensea		rs572255478	13	0.0162791	0.0374915	0.000758751	0.00342045
cg00696013	1	145596172	F	II	POLR3C	Body	opensea	Body-opensea		rs145148813	1	0.0164189	0.0291856	0.000771059	0.00202248
cg00504595	13	24144985	F	II	TNFRSF19	1stExon	opensea	1stExon-opensea		rs551394169;rs200756657;rs566478833	14;38;49	0.0165426	0.0211845	0.000782066	0.000941026
cg00429758	6	43394948	R	II	ABCC10	TSS1500	shore	TSS1500-shore	chr6:43395188-43395894	rs553298322	47	0.0169341	0.0481775	0.000817171	0.00559159
cg00293644	1	32674341	R	II	DCDC2B	TSS1500	shelf	TSS1500-shelf	chr1:32670569-32671885	rs115394245	20	0.0169617	0.0329156	0.000819716	0.00261926
cg00446697	11	1542313	R	II	HCCA2	Body	opensea	Body-opensea		rs533432091	2	0.016969	0.0217944	0.000820391	0.00101567
cg00162806	10	135051929	R	II	VENTX	Body	island	Body-island	chr10:135048797-135052077	rs552321715;rs115879786	26;22	0.017298	0.0240489	0.000849908	0.00129958
cg00142036	10	13388442	R	II	SEPHS1	5'UTR	opensea	5'UTR-opensea		rs151093729;rs7902331;rs574859046	38;32;24	0.0173371	0.0377522	0.000853553	0.00346763
cg00737264	6	169049498	R	II	SMOC2	Body	opensea	Body-opensea		rs534204358;rs911944	39;19	0.0173585	0.028992	0.00085561	0.00199437
cg00144022	12	122488854	R	II	BCL7A	Body	opensea	Body-opensea		rs140920585;rs547870994	17;10	0.0176081	0.0405656	0.000878306	0.00401797
cg00396783	8	22864006	R	II	RHOBTB2	Body	shore	Body-shore	chr8:22864324-22864588	rs188492184	30	0.0176271	0.0118497	0.000880039	0.000117967
cg00220152	19	46803912	F	II	HIF3A	5'UTR	shelf	5'UTR-shelf	chr19:46800053-46800603	rs561611748	45	0.0176502	0.0428365	0.000882034	0.00447294
cg00709652	3	100673784	R	II	ABI3BP	Body	opensea	Body-opensea				0.0176856	0.0217685	0.000885383	0.00101146
cg00689010	1	160311893	R	II	COPA	Body	shore	Body-shore	chr1:160312928-160313338	rs2147471	50	0.0178081	0.0399954	0.000897195	0.00390471
cg00701951	10	124228478	R	II	HTRA1	Body	opensea	Body-opensea		rs114201595;rs554981269;rs149924569;rs543730382	39;7;5;1	0.0178642	0.0409754	0.000902194	0.00409808
cg00542086	11	78512929	R	II	TENM4	Body	opensea	Body-opensea		rs183782774;rs149915086;rs187761547;rs527653979	45;43;23;20	0.0178992	0.0397089	0.000905674	0.00385064
cg00189137	8	99838648	R	II	STK3	TSS1500	shore	TSS1500-shore	chr8:99837461-99837936	rs76416678;rs569066370;rs3808389;rs552063561	34;15;5;1	0.0180335	0.0312482	0.000917036	0.00235016
cg00095526	1	201081686	F	II	CACNA1S	1stExon	shore	1stExon-shore	chr1:201083458-201084567	rs556698900;rs4506487;rs184453100	1;12;39	0.018168	0.0129525	0.000929842	0.000182654
cg00095200	3	16459910	R	II	RFTN1	Body	opensea	Body-opensea		rs530469327;rs140323125	42;34	0.0182427	0.0214832	0.000936511	0.000977254
cg00572630	12	12716638	F	II	DUSP16	TSS1500	shore	TSS1500-shore	chr12:12714633-12715200	rs375022469	51	0.0184622	0.0126254	0.000956698	0.000162918
cg00365945	20	62377056	R	II	ZBTB46	3'UTR	shore	3'UTR-shore	chr20:62378179-62378612	rs574106118	12	0.0184688	0.0309273	0.000957486	0.00229952
cg00018391	1	183787016	R	II	RGL1	Body	opensea	Body-opensea		rs144519374;rs56346943;rs557330310	50;48;2	0.0185523	0.0233637	0.00096496	0.00121471
cg00262621	1	1566374	R	II	MMP23B	TSS1500	island	TSS1500-island	chr1:1564421-1570006	rs549133511;rs565716796;rs191756825	44;24;5	0.0186894	0.0499347	0.00097752	0.00598169
cg00422267	15	61492898	F	II	RORA	Body	opensea	Body-opensea		rs151076281;rs567450576;rs187079848;rs372532933	4;5;42;48	0.0187192	0.0221273	0.000980648	0.00105893
cg00284713	14	55129544	F	II	SAMD4A	Body	opensea	Body-opensea		rs143994921;rs200970183;rs372536851	0;1;16	0.0187829	0.0269546	0.00098628	0.00169528
cg00423487	19	4455957	R	II	UBXN6	Body	shore	Body-shore	chr19:4457493-4458040	rs143155703;rs563688711	36;1	0.0188329	0.0435099	0.000990862	0.00460402
cg00720767	8	31829883	R	II	NRG1	Body	opensea	Body-opensea				0.0188547	0.0151705	0.000992969	0.000341273
cg00370962	3	17199496	F	II	TBC1D5	3'UTR	opensea	3'UTR-opensea				0.0188573	0.0148526	0.000993307	0.000314402
cg00304185	16	1033074	R	II	SOX8	Body	island	Body-island	chr16:1029878-1035327	rs528549535;rs116991096;rs562205764	47;13;2	0.0192146	0.0345816	0.00102709	0.00290992
cg00431114	20	43104027	F	II	TTPAL	TSS1500	shore	TSS1500-shore	chr20:43104406-43104654	rs551800264	46	0.0194675	0.0409001	0.0010503	0.00408337
cg00690929	1	9118237	F	II	SLC2A5	Body	opensea	Body-opensea		rs535453938;rs77511432;rs144333145	1;10;15	0.0196525	0.0102415	0.00106796	4.9e-05
cg00014900	1	44438411	R	II	DPH2	3'UTR	shore	3'UTR-shore	chr1:44440142-44441256	rs783308;rs147787761	17;2	0.0196762	0.0288528	0.00107011	0.00197046
cg00690153	10	74843308	R	II	P4HA1	5'UTR	opensea	5'UTR-opensea				0.020116	0.0336241	0.00111435	0.00274099
cg00310463	3	134371285	R	II	KY	TSS1500	shore	TSS1500-shore	chr3:134369464-134370242	rs543959441;rs560602445	6;0	0.0202732	0.0264211	0.00113086	0.00162229
cg00644536	9	113505193	F	II	MUSK	Body	opensea	Body-opensea		rs184357175;rs150773684	0;1	0.0203013	0.0348624	0.0011334	0.00295754
cg00038681	3	77517922	R	II	ROBO2	5'UTR	opensea	5'UTR-opensea		rs536803353;rs556733653;rs570688950	42;29;12	0.0203086	0.0230551	0.00113406	0.00117675
cg00265896	1	20977524	R	II	PINK1	3'UTR	opensea	3'UTR-opensea		rs528947798	41	0.0206782	0.0277596	0.00117034	0.0018075
cg00419796	7	137352922	F	II	DGKI	Body	opensea	Body-opensea		rs568764404;rs199900036;rs140765357	11;31;42	0.0209299	0.0083858	0.00119739	1.05e-05
cg00051275	11	102493187	R	II	MMP20	Body	opensea	Body-opensea		rs553271043	21	0.0210077	0.0303944	0.00120452	0.00221741
cg00238353	10	129785537	F	II	PTPRE	5'UTR	opensea	5'UTR-opensea				0.0212241	0.0187621	0.00122692	0.000675645
cg00516867	7	128417291	F	II	OPN1SW	TSS1500	opensea	TSS1500-opensea		rs185519564;rs67738450	1;35	0.0212979	0.0306587	0.00123438	0.00225944
cg00533390	1	245028657	F	II	HNRNPU	TSS1500	shore	TSS1500-shore	chr1:245026434-245028020	rs536061725;rs555890808	33;51	0.0213953	0.0193372	0.00124514	0.000733982
cg00167092	2	159908274	F	II	TANC1	5'UTR	opensea	5'UTR-opensea		rs73969425;rs544346838	10;22	0.0214184	0.011932	0.0012475	0.000120637
cg00646084	21	28337168	F	II	ADAMTS5	Body	shore	Body-shore	chr21:28337856-28340237	rs368405265	35	0.0215571	0.0107413	0.00126339	6.77e-05
cg00587789	12	1552740	R	II	ERC1	Body	opensea	Body-opensea		rs568278049	1	0.0216622	0.0150857	0.00127468	0.000333414
cg00546101	3	65939169	F	II	MAGI1	Body	opensea	Body-opensea		rs550039987	15	0.0218618	0.0226725	0.00129628	0.00112749
cg00154957	1	109850562	F	II	MYBPHL	TSS1500	opensea	TSS1500-opensea				0.0218905	0.0457212	0.00129957	0.00506539
cg00176801	4	174136070	F	II	GALNT7	Body	opensea	Body-opensea		rs181284712	22	0.0219851	0.0182198	0.0013082	0.000618156
cg00102405	12	48382339	F	II	COL2A1	Body	opensea	Body-opensea		rs541716954;rs368215674	0;1	0.0221694	0.0194495	0.00132651	0.000743302
cg00114312	16	1420425	R	I	UNKL	5'UTR	island	5'UTR-island	chr16:1420170-1420442	rs555995869;rs575877599;rs544874639;rs558134368;rs377590699	51;40;28;2;1	0.0222184	0.0295037	0.00133196	0.00207207
cg00305996	2	227655319	R	II	IRS1	3'UTR	shore	3'UTR-shore	chr2:227655903-227656647	rs146556480;rs9282765	26;25	0.0222847	0.00988552	0.00134005	3.9e-05
cg00465686	8	66701377	F	II	PDE7A	Body	opensea	Body-opensea				0.0223012	0.0150107	0.00134194	0.000327305
cg00197612	21	32716820	R	II	TIAM1	5'UTR	shore	5'UTR-shore	chr21:32716044-32716485	rs552063609;rs185877824	10;1	0.022435	0.0355076	0.00135638	0.00306728
cg00205703	3	184054901	R	II	FAM131A	5'UTR	shore	5'UTR-shore	chr3:184056419-184056671	rs576804594	29	0.0224947	0.0171755	0.00136352	0.000516789
cg00380924	6	166967377	R	II	RPS6KA2	Body	opensea	Body-opensea		rs555478943	1	0.0225359	0.0471604	0.00136835	0.00537233
cg00522213	12	125318539	R	II	SCARB1	Body	opensea	Body-opensea		rs534074116	5	0.0225983	0.0158588	0.00137545	0.000397579
cg00704819	6	90312083	F	II	ANKRD6	Body	opensea	Body-opensea		rs190132244;rs527932076;rs549658773	28;45;47	0.0227587	0.0165234	0.00139188	0.000454009
cg00714672	16	53749034	R	II	FTO	Body	opensea	Body-opensea				0.022896	0.0195666	0.00140692	0.000755469
cg00712779	2	202317602	F	II	STRADB	5'UTR	shore	5'UTR-shore	chr2:202315853-202317008			0.0229446	0.0213684	0.00141158	0.000963207
cg00607062	8	14176925	R	II	SGCZ	Body	opensea	Body-opensea		rs541707958	19	0.0230414	0.0402348	0.00142177	0.00395167
cg00036119	16	7277833	R	II	A2BP1	Body	opensea	Body-opensea		rs189350854;rs530603311;rs540693674;rs143527560	49;36;12;8	0.0230589	0.0204437	0.00142357	0.000850987
cg00705172	15	67483029	F	II	SMAD3	3'UTR	opensea	3'UTR-opensea		rs534838557;rs111695641	0;10	0.0231804	0.0182459	0.00143563	0.00062108
cg00188659	13	95949658	R	II	ABCC4	Body	shelf	Body-shelf	chr13:95953337-95954211	rs527838089	30	0.0234513	0.0211276	0.00146811	0.00093403
cg00710707	17	4875983	R	II	CAMTA2	Body	opensea	Body-opensea		rs545390864	17	0.0234861	0.0492897	0.0014716	0.00583586
cg00723847	1	39579108	R	II	MACF1	Body	opensea	Body-opensea				0.0235078	0.0342768	0.00147404	0.0028575
cg00549805	8	141901711	F	II	PTK2	Body	opensea	Body-opensea		rs188562725;rs192618873;rs573320285;rs534173506;rs555817365;rs184965520	0;11;23;27;28;41	0.0235669	0.043258	0.00148057	0.00455577
cg00606968	9	123783802	R	II	C5	ExonBnd	opensea	ExonBnd-opensea		rs577791066;rs113584734;rs145139701;rs145461325	40;29;2;1	0.0236673	0.0206976	0.00149291	0.000879075
cg00546153	1	40205266	R	II	PPIE	5'UTR	shore	5'UTR-shore	chr1:40204312-40204739	rs116746230;rs548422309;rs561836321	32;31;10	0.0237297	0.039443	0.00149948	0.0037947
cg00299538	22	38160592	F	II	TRIOBP	Body	opensea	Body-opensea		rs570692425	0	0.0237439	0.011932	0.00150099	0.000121983
cg00036137	19	56688439	F	II	GALP	5'UTR	opensea	5'UTR-opensea		rs188546197;rs556257051	7;37	0.0237812	0.0394534	0.00150484	0.00379706
cg00123104	1	9884732	R	II	CLSTN1	TSS200	shore	TSS200-shore	chr1:9883011-9884667			0.0238233	0.0194881	0.00150971	0.00074715
cg00056563	13	39989389	F	II	LHFP	Body	opensea	Body-opensea		rs528969598;rs549341420	1;35	0.0239545	0.02592	0.00152448	0.00155345
cg00220571	12	49982772	R	II	FAM186B	Body	opensea	Body-opensea				0.0239944	0.0397949	0.00152929	0.00386713
cg00098053	17	16025423	R	II	NCOR1	Body	opensea	Body-opensea		rs540856623;rs190339037;rs529839481	51;48;28	0.024115	0.0129951	0.00154433	0.000184412
cg00491523	16	6913336	F	II	A2BP1	5'UTR	opensea	5'UTR-opensea		rs150104288	8	0.0245051	0.0280215	0.00158863	0.00184431
cg00530414	16	18800193	R	II	RPS15A	Body	shore	Body-shore	chr16:18801251-18801866	rs182525089;rs576689198;rs542999335	32;14;9	0.0246036	0.0444249	0.00159923	0.00479647
cg00317626	1	53600741	F	II	SLC1A7	Body	opensea	Body-opensea		rs568863356;rs538041985;rs143954809;rs75353649	15;19;36;37	0.0247745	0.0108375	0.00161924	7.15e-05
cg00661399	6	32049177	F	I	TNXB	Body	shelf	Body-shelf	chr6:32046815-32047094	rs61735731;rs570879376;rs534979105;rs117635810;rs568613138	0;4;12;38;43	0.0247781	0.0423105	0.00161985	0.00436613
cg00241081	14	68989387	F	II	RAD51B	Body	opensea	Body-opensea		rs566244454	7	0.0248706	0.0476198	0.00163137	0.00547018
cg00447817	11	70484490	R	I	SHANK2	Body	opensea	Body-opensea		rs540613504;rs189415306	46;1	0.0249001	0.0344054	0.00163435	0.00288009
cg00019511	14	101201288	F	II	DLK1	3'UTR	shore	3'UTR-shore	chr14:101201559-101201763	rs567161250;rs189304474;rs181106921	0;2;20	0.0253766	0.0298637	0.00168699	0.00213008
cg00487483	9	27117852	R	II	TEK	Body	opensea	Body-opensea		rs571825509	29	0.0253884	0.0396288	0.00168833	0.00383359
cg00375608	7	1607787	F	II	PSMG3	Body	shore	Body-shore	chr7:1609568-1610037	rs544051177;rs564350785;rs577848130	0;5;43	0.0254988	0.0444683	0.00170057	0.00480523
cg00362604	6	39083194	F	II	SAYSD1	TSS1500	shore	TSS1500-shore	chr6:39082427-39083054	rs151135667;rs571004419;rs188748112;rs192542022	5;34;43;48	0.0255676	0.0436262	0.00170905	0.00462909
cg00414536	17	40363891	R	II	STAT5B	Body	opensea	Body-opensea		rs147581021;rs565566347;rs182744930	34;2;1	0.02575	0.0175027	0.00172948	0.000549641
cg00018010	17	20105626	R	II	CYTSB	Body	opensea	Body-opensea		rs184041458;rs531145553;rs550973256	45;38;1	0.0257912	0.017751	0.00173406	0.000575305
cg00053927	13	113699014	R	II	MCF2L	Body	shelf	Body-shelf	chr13:113701833-113702280	rs569591281;rs115084082;rs565211788;rs537785253;rs143637110	18;18;12;11;7	0.0258591	0.0296495	0.00174151	0.00209708
cg00210007	1	217251566	F	II	ESRRG	TSS1500	opensea	TSS1500-opensea		rs149981078;rs184973208;rs144193796	23;29;51	0.0262572	0.0265831	0.00178864	0.00164366
cg00564723	10	75632066	F	II	CAMK2G	Body	shore	Body-shore	chr10:75633600-75634796	rs535855501;rs144680411	28;30	0.0263115	0.0217069	0.00179582	0.00100251
cg00127176	10	88545884	F	II	BMPR1A	5'UTR	opensea	5'UTR-opensea		rs184091956	15	0.0268807	0.0136011	0.00186266	0.000222282
cg00173446	12	96733079	F	II	CDK17	5'UTR	opensea	5'UTR-opensea		rs536490859;rs554800713;rs149559352;rs12049922;rs144202008;rs576795204	1;15;23;26;35;44	0.0270523	0.0194571	0.00188455	0.00074421
cg00164053	7	107720759	F	II	LAMB4	Body	opensea	Body-opensea		rs546386640	0	0.0273906	0.013492	0.00192554	0.000213355
cg00053728	2	3464167	R	II	TTC15	Body	shelf	Body-shelf	chr2:3461654-3461863	rs201978475;rs201250086;rs79611489;rs200227389;rs570867200;rs371575782	50;34;22;14;2;1	0.0275933	0.0340718	0.00195166	0.00282218
cg00274203	12	56661537	R	II	COQ10A	Body	shore	Body-shore	chr12:56660442-56661131			0.0277087	0.0268	0.0019667	0.00167176
cg00531453	7	123673926	F	I	TMEM229A	TSS1500	shore	TSS1500-shore	chr7:123672063-123673691	rs11771905;rs536645078	26;38	0.027817	0.014268	0.00197935	0.000268861
cg00346205	1	214169844	F	II	PROX1	5'UTR	opensea	5'UTR-opensea		rs185136406	0	0.0282031	0.0156304	0.00202738	0.00037689
cg00524659	22	43278395	F	II	PACSIN2	Body	opensea	Body-opensea		rs574190430	18	0.0282819	0.0274837	0.00203673	0.00176842
cg00168191	19	3097565	R	II	GNA11	Body	island	Body-island	chr19:3097564-3097793			0.028493	0.042314	0.00206415	0.00436732
cg00418163	12	83476631	F	II	TMTC2	Body	opensea	Body-opensea		rs542212556;rs141782461;rs146044758	0;28;51	0.0287035	0.0366899	0.00209072	0.00327673
cg00219596	20	15827334	R	II	MACROD2	Body	opensea	Body-opensea		rs73248335	20	0.0287932	0.017121	0.00210231	0.000511152
cg00510507	10	61900413	R	II	ANK3	Body	opensea	Body-opensea		rs528096848	4	0.0288683	0.0139916	0.00211279	0.00025082
cg00523547	13	33766229	R	II	STARD13	5'UTR	opensea	5'UTR-opensea				0.0289217	0.0291066	0.00211932	0.00201227
cg00642615	15	69590937	F	II	PAQR5	TSS1500	shore	TSS1500-shore	chr15:69591246-69591754	rs114813424;rs115681049;rs74581163;rs540976572	14;27;29;45	0.0289534	0.0244389	0.00212338	0.00135157
cg00707688	21	45999571	F	II	KRTAP10-5	1stExon	opensea	1stExon-opensea				0.0289944	0.0214834	0.00212764	0.000978101
cg00673084	2	27503813	F	II	DNAJC5G	Body	opensea	Body-opensea		rs560380184;rs527962556	1;41	0.0291591	0.0225781	0.00215045	0.00111568
cg00450531	12	49583602	F	II	TUBA1A	TSS1500	shore	TSS1500-shore	chr12:49582096-49582881			0.0291629	0.0184116	0.0021509	0.000636939
cg00032576	7	111709222	R	II	DOCK4	Body	opensea	Body-opensea		rs184639887;rs577659324	27;1	0.0291894	0.0143351	0.00215423	0.000274905
cg00029284	12	111731203	R	II	CUX2	Body	opensea	Body-opensea		rs138875592;rs571278069;rs181945807;rs553806560;rs572243422	41;36;35;6;1	0.0291924	0.0492232	0.00215492	0.00582099
cg00362062	8	133332014	R	II	KCNQ3	Body	opensea	Body-opensea		rs188963281;rs113130594;rs564337439	35;19;6	0.0295426	0.0208255	0.00220081	0.000894934
cg00042654	2	170199708	R	II	LRP2	Body	opensea	Body-opensea		rs576429525;rs545203192;rs565013202	6;5;1	0.0296513	0.0175558	0.00221458	0.000554409
cg00049156	1	93643903	R	II	TMED5	Body	shore	Body-shore	chr1:93645432-93646471	rs55738503;rs138059836;rs192612762	30;14;2	0.0297206	0.00773226	0.00222355	1.53e-06
cg00337558	11	125214709	R	II	PKNOX2	5'UTR	opensea	5'UTR-opensea		rs79828356;rs73618152	51;8	0.029943	0.0203254	0.00225086	0.000838308
cg00295259	2	121691795	F	II	GLI2	Body	opensea	Body-opensea		rs567289975	38	0.0300503	0.0412074	0.00226568	0.00414291
cg00642711	9	4742233	F	II	AK3	TSS1500	shore	TSS1500-shore	chr9:4740694-4741868	rs563196413;rs532136380	0;3	0.0300602	0.0121403	0.00226677	0.000132213
cg00467218	6	107945624	R	II	SOBP	Body	opensea	Body-opensea				0.0302084	0.0225425	0.0022854	0.00111167
cg00680845	8	105365972	R	II	DCSTAMP	Body	opensea	Body-opensea		rs145240403	2	0.0302255	0.0231333	0.00228838	0.00118692
cg00129266	16	30778449	R	II	RNF40	Body	opensea	Body-opensea		rs188259132;rs577775294;rs545175575	20;15;1	0.0302601	0.024559	0.00229268	0.00136723
cg00593008	5	75465603	F	II	SV2C	Body	shore	Body-shore	chr5:75466604-75466917			0.0302882	0.0335438	0.00229752	0.0027279
cg00407150	3	42743794	R	II	HHATL	5'UTR	opensea	5'UTR-opensea		rs57373619;rs538169500	45;32	0.0303205	0.0220781	0.00230165	0.00105177
cg00044097	2	106055153	F	II	FHL2	1stExon	opensea	1stExon-opensea		rs143039776	8	0.0306099	0.0187633	0.00233973	0.000675785
cg00128948	7	543447	R	II	PDGFA	Body	opensea	Body-opensea		rs529853361;rs187811776;rs193154707	42;41;19	0.0307416	0.0165737	0.00235676	0.000458361
cg00173921	11	18747708	R	II	IGSF22	5'UTR	opensea	5'UTR-opensea				0.0307488	0.0123086	0.0023579	0.000144634
cg00726786	2	242039676	F	II	MTERFD2	Body	shore	Body-shore	chr2:242041543-242042026	rs547473928;rs560839778	14;42	0.0313478	0.0198879	0.00243883	0.000788669
cg00678208	20	48026726	R	II	KCNB1	Body	opensea	Body-opensea		rs528982958	1	0.0322141	0.0465358	0.00255403	0.00523874
cg00387551	1	3011304	R	II	PRDM16	Body	opensea	Body-opensea		rs183125518;rs553162075;rs142495910;rs2981874	44;34;32;20	0.0324147	0.00968557	0.0025799	3.33e-05
cg00729275	18	24445134	R	II	AQP4	Body	shore	Body-shore	chr18:24443200-24443458			0.0326548	0.0164286	0.00261285	0.000445611
cg00474798	2	84684489	R	II	SUCLG1	Body	shore	Body-shore	chr2:84686005-84686751	rs554265574;rs566096392	45;34	0.0327662	0.0119512	0.00262874	0.00012409
cg00711366	8	68644324	R	II	CPA6	Body	opensea	Body-opensea		rs112874487	23	0.0329456	0.0181585	0.00265461	0.000613491
cg00681376	6	116866885	F	II	TRAPPC3L	TSS200	opensea	TSS200-opensea		rs114047440	2	0.0330629	0.0209095	0.00267075	0.000904995
cg00084432	13	36944471	F	II	SPG20	TSS200	opensea	TSS200-opensea		rs533668028;rs551797893	2;21	0.0332615	0.016614	0.00269753	0.000462904
cg00457361	19	46226706	F	II	FBXO46	5'UTR	opensea	5'UTR-opensea		rs191946650;rs557326687	0;9	0.0333243	0.0321585	0.00270565	0.00249496
cg00438646	4	120056900	F	II	MYOZ2	TSS200	opensea	TSS200-opensea		rs572579349;rs184309405	26;27	0.0335309	0.0199175	0.00273576	0.000792111
cg00706858	15	75801352	F	II	PTPN9	ExonBnd	opensea	ExonBnd-opensea		rs370618189;rs187311794	33;46	0.0338537	0.0254537	0.00277953	0.0014909
cg00108715	3	52565015	F	II	NT5DC2	Body	shore	Body-shore	chr3:52567009-52568807	rs544207540;rs142547770	0;14	0.0338911	0.0155974	0.00278482	0.00037449
cg00270625	22	51017019	R	I	CPT1B	1stExon	island	1stExon-island	chr22:51016253-51017020			0.0339458	0.0359562	0.00279272	0.00314551
cg00685216	21	43816242	F	II	TMPRSS3	TSS200	opensea	TSS200-opensea				0.03413	0.0241168	0.00281931	0.00130935
cg00579833	3	149265866	F	II	WWTR1	Body	opensea	Body-opensea		rs79334065;rs180785113	25;31	0.0341429	0.0190456	0.0028213	0.000705472
cg00548172	3	29684444	F	II	RBMS3	Body	opensea	Body-opensea				0.0344768	0.0174736	0.00286765	0.000546517
cg00373371	10	6275077	F	I	PFKFB3	3'UTR	opensea	3'UTR-opensea		rs548899943;rs111841872;rs539072183	21;34;48	0.0345203	0.0280101	0.00287337	0.00184286
cg00675891	13	113698994	F	I	MCF2L	Body	shelf	Body-shelf	chr13:113701833-113702280	rs569591281;rs115084082;rs565211788;rs537785253;rs143637110;rs568986806;rs372502763	4;4;10;11;15;22;23	0.0347536	0.0200328	0.00290868	0.000805773
cg00430287	6	116382876	R	II	FRK	TSS1500	opensea	TSS1500-opensea		rs73772220;rs191712473	27;25	0.0352282	0.0113276	0.00297678	8.87e-05
cg00283934	14	77686139	R	II	TMEM63C	Body	opensea	Body-opensea		rs112881071;rs532086573;rs541806639;rs570903011	36;35;30;24	0.0352884	0.0492516	0.00298634	0.00582828
cg00410600	8	145555942	F	II	SCRT1	3'UTR	island	3'UTR-island	chr8:145555342-145562310	rs563245146;rs575155480	18;49	0.0353441	0.0242078	0.00299406	0.00132077
cg00624158	19	48657477	F	II	LIG1	Body	opensea	Body-opensea		rs3730892;rs574786431;rs537313647	9;31;48	0.0355231	0.0251952	0.00301818	0.0014512
cg00128179	4	147338975	F	II	SLC10A7	Body	opensea	Body-opensea				0.0358079	0.0360935	0.00306025	0.00316781
cg00624908	1	3327395	R	II	PRDM16	Body	shore	Body-shore	chr1:3327991-3329424	rs572939380	1	0.0359426	0.0296074	0.0030804	0.00209082
cg00704780	2	242207920	R	II	HDLBP	5'UTR	shelf	5'UTR-shelf	chr2:242211289-242212308	rs547073322	22	0.0360413	0.0256556	0.00309482	0.00151772
cg00050375	6	43404828	R	II	ABCC10	Body	opensea	Body-opensea				0.0362128	0.0187103	0.00311991	0.000670436
cg00532335	10	95516861	R	II	LGI1	TSS1500	opensea	TSS1500-opensea		rs143771961	20	0.0368901	0.0295877	0.0032214	0.00208668
cg00412851	6	15463343	F	II	JARID2	Body	opensea	Body-opensea		rs117309220;rs187719515;rs189854502;rs543468748	24;37;44;50	0.0370758	0.0187762	0.00324807	0.000677097
cg00442137	12	12696129	F	II	DUSP16	5'UTR	opensea	5'UTR-opensea				0.0371647	0.011802	0.00326119	0.000114847
cg00028431	8	125564372	F	II	MTSS1	3'UTR	opensea	3'UTR-opensea		rs114473097;rs570274710	1;16	0.0374963	0.0493292	0.00331083	0.0058453
cg00232076	4	26753673	R	II	TBC1D19	Body	opensea	Body-opensea		rs7669392	34	0.0375771	0.0307413	0.00332404	0.00227188
cg00511475	16	89238330	F	II	CDH15	Body	island	Body-island	chr16:89237944-89238331	rs189883676	2	0.0378799	0.012379	0.00337184	0.00014857
cg00254283	17	80483750	R	II	FOXK2	Body	opensea	Body-opensea		rs540066976	42	0.0378925	0.0230271	0.00337369	0.00117299
cg00618323	5	176515533	F	II	FGFR4	5'UTR	shore	5'UTR-shore	chr5:176513886-176514433	rs555943009	51	0.0379705	0.0365815	0.00338636	0.00325703
cg00071051	6	44222845	F	II	SLC35B2	Body	shore	Body-shore	chr6:44224698-44225486	rs200469836	13	0.0381835	0.0317532	0.00342163	0.0024316
cg00332855	1	78353781	F	II	NEXN	TSS1500	shore	TSS1500-shore	chr1:78354381-78354673			0.0387272	0.0157276	0.00350577	0.000386428
cg00177431	20	56272862	F	II	PMEPA1	5'UTR	opensea	5'UTR-opensea		rs372885504	0	0.0388863	0.0380919	0.00353106	0.00353652
cg00562132	3	149336011	F	II	WWTR1	Body	opensea	Body-opensea		rs143941175	32	0.039376	0.0151179	0.00360385	0.000335398
cg00003345	1	10816499	R	II	CASZ1	5'UTR	opensea	5'UTR-opensea		rs552762855;rs577748918	6;1	0.040239	0.0330882	0.00374234	0.00265045
cg00309313	3	54634169	R	II	CACNA2D3	Body	opensea	Body-opensea				0.0403946	0.0401865	0.00376582	0.00394171
cg00563027	15	32968532	R	II	SCG5	Body	opensea	Body-opensea		rs541653793;rs560000095;rs527596842	36;16;1	0.0407071	0.0141533	0.00381682	0.000260915
cg00025496	17	1057343	F	I	ABR	Body	opensea	Body-opensea		rs560061997	21	0.040755	0.0121511	0.0038259	0.000132638
cg00551143	7	28998860	R	II	TRIL	TSS1500	shore	TSS1500-shore	chr7:28995305-28998541			0.0409406	0.0173708	0.00385743	0.000534466
cg00220737	4	44448469	R	II	KCTD8	Body	shore	Body-shore	chr4:44449386-44451133	rs551993051	34	0.041058	0.0298807	0.00387679	0.0021336
cg00459816	17	37862113	R	II	ERBB2	5'UTR	opensea	5'UTR-opensea		rs4252602;rs4252603;rs4252604;rs144156088	20;17;14;13	0.0412543	0.0394316	0.0039105	0.00379255
cg00273504	5	112258552	R	II	REEP5	TSS1500	shore	TSS1500-shore	chr5:112256980-112258132			0.0414071	0.0127689	0.00393442	0.00017171
cg00331616	13	20207201	R	II	MPHOSPH8	TSS1500	shore	TSS1500-shore	chr13:20207461-20208252	rs573945383	35	0.0415903	0.0491054	0.00396376	0.00579662
cg00154322	4	146829190	R	II	ZNF827	Body	opensea	Body-opensea		rs185795219	34	0.041663	0.0281903	0.00397553	0.00186964
cg00130794	1	59899418	R	II	FGGY	Body	opensea	Body-opensea		rs551340756;rs563260967;rs530539521	38;29;2	0.0418946	0.014569	0.0040129	0.00029388
cg00016439	18	55018650	F	II	ST8SIA3	TSS1500	shore	TSS1500-shore	chr18:55019707-55021605	rs572513913;rs546361973;rs564472291;rs72927545;rs544114972	1;23;24;26;33	0.0426661	0.0217088	0.00413938	0.00100302
cg00725997	9	13181823	F	II	MPDZ	Body	opensea	Body-opensea		rs554900188	28	0.0427625	0.0253952	0.00415665	0.00148306
cg00232450	7	80421169	R	II	SEMA3C	Body	opensea	Body-opensea		rs140005824	5	0.0430391	0.0123086	0.00420525	0.000144793
cg00135248	8	121742275	R	II	SNTB1	Body	opensea	Body-opensea		rs536875363;rs4871105;rs570467671	28;23;1	0.0431206	0.025357	0.00421843	0.00147744
cg00186468	5	86709228	F	II	CCNH	TSS1500	shore	TSS1500-shore	chr5:86708296-86708878	rs115188161;rs571573858	0;44	0.0431826	0.0338339	0.00422929	0.00278036
cg00473769	16	88569151	R	II	ZFPM1	Body	shore	Body-shore	chr16:88569267-88569491	rs189588164	1	0.0432427	0.0217944	0.00424006	0.00101582
cg00019553	10	95097286	R	II	MYOF	Body	opensea	Body-opensea				0.0434816	0.0414102	0.00428423	0.00418118
cg00365487	1	10812262	R	II	CASZ1	5'UTR	opensea	5'UTR-opensea				0.0434836	0.0278566	0.00428467	0.00182098
cg00213008	10	12811635	R	II	CAMK1D	Body	opensea	Body-opensea		rs552144511;rs201330883;rs112325546	22;10;7	0.0436647	0.0446737	0.00431406	0.00484802
cg00595035	21	22552077	F	II	NCAM2	Body	opensea	Body-opensea		rs183357101;rs539382013;rs187858115;rs192789017;rs183712759	1;9;16;25;48	0.043908	0.0258024	0.00435375	0.00153773
cg00064020	3	183894761	F	II	AP2M1	5'UTR	shore	5'UTR-shore	chr3:183892455-183893184	rs200980522	2	0.0441034	0.0447569	0.00438552	0.00486469
cg00539511	4	74125995	R	II	ANKRD17	TSS1500	shore	TSS1500-shore	chr4:74124405-74125130	rs6827613	7	0.0442036	0.0209095	0.00440202	0.000904972
cg00530710	16	49697138	R	II	ZNF423	Body	opensea	Body-opensea				0.0443788	0.0484348	0.00443535	0.00565024
cg00033304	3	185302692	F	II	SENP2	TSS1500	shore	TSS1500-shore	chr3:185303822-185304497			0.0445954	0.0397908	0.00447292	0.00386644
cg00620452	3	32147645	F	I	GPD1L	TSS1500	shore	TSS1500-shore	chr3:32147826-32148874			0.0447715	0.0268947	0.00450217	0.0016863
cg00364457	6	38608738	F	II	BTBD9	TSS1500	shore	TSS1500-shore	chr6:38607205-38607462	rs562125305	19	0.0448217	0.0266693	0.00451057	0.00165567
cg00213668	7	98028207	F	II	BAIAP2L1	Body	shore	Body-shore	chr7:98030097-98030422			0.0450554	0.0129292	0.00455291	0.000180571
cg00404999	10	121420246	F	II	BAG3	Body	opensea	Body-opensea		rs566895447	16	0.0452574	0.0252327	0.00458777	0.0014588
cg00378158	22	34314305	R	II	LARGE	5'UTR	shore	5'UTR-shore	chr22:34315841-34318637			0.0452646	0.033082	0.00458934	0.00264911
cg00723928	19	11691280	F	II	ACP5	TSS1500	shore	TSS1500-shore	chr19:11689417-11689768			0.0453349	0.0252896	0.00460181	0.00146795
cg00519320	16	75020429	F	II	WDR59	TSS1500	shore	TSS1500-shore	chr16:75018396-75019245	rs569907668;rs529109205	1;15	0.0456676	0.0424922	0.00465785	0.00440418
cg00008665	3	43146780	R	II	C3orf39	5'UTR	shore	5'UTR-shore	chr3:43147184-43147713	rs528663744	21	0.0458654	0.0151217	0.00469121	0.00033673
cg00277596	12	13044862	F	II	GPRC5A	5'UTR	shore	5'UTR-shore	chr12:13044042-13044667	rs117164031	0	0.0463826	0.049673	0.00478096	0.00592393
cg00591333	17	79109910	F	II	AATK	Body	island	Body-island	chr17:79109698-79109911	rs550283856;rs560135413	0;50	0.0470588	0.0352355	0.00489779	0.00302384
cg00057476	22	29708246	F	II	GAS2L1	3'UTR	shore	3'UTR-shore	chr22:29709281-29712013			0.0472331	0.0296983	0.00492705	0.00210536
cg00364758	7	37964310	R	II	EPDR1	Body	shelf	Body-shelf	chr7:37960316-37961046			0.0473021	0.024133	0.00494013	0.00131165
cg00052385	8	134580580	F	II	ST3GAL1	5'UTR	shore	5'UTR-shore	chr8:134581969-134584875	rs548184116;rs566304613	8;15	0.0473466	0.033683	0.00494757	0.00275082
cg00021242	15	29773425	F	II	FAM189A1	Body	opensea	Body-opensea		rs74008490	48	0.0473886	0.0438046	0.00495568	0.00466375
cg00616922	16	48386789	R	II	LONP2	3'UTR	opensea	3'UTR-opensea		rs577483979;rs543411875	24;2	0.0480225	0.0145129	0.00506874	0.000289509
cg00616028	14	89652402	R	II	FOXN3	Body	opensea	Body-opensea		rs77247526;rs564629179	2;1	0.0481599	0.0420314	0.00508959	0.00430716
cg00163294	10	658822	F	II	DIP2C	Body	opensea	Body-opensea		rs192855353;rs569651519;rs549255986;rs144069500	22;38;41;49	0.0483749	0.0292651	0.00512661	0.00203514
cg00579960	21	33102593	R	II	SFRS15	Body	shore	Body-shore	chr21:33103456-33104975	rs185250590	38	0.0484171	0.0219965	0.00513446	0.00104139
cg00489652	12	7281783	R	II	CLSTN3	TSS1500	opensea	TSS1500-opensea				0.0487185	0.0438932	0.00518879	0.00468363
cg00180865	4	162978267	R	II	FSTL5	Body	opensea	Body-opensea		rs367639043	28	0.04943	0.0084016	0.00531647	1.18e-05
cg00678114	17	2267911	R	II	SGSM2	Body	shelf	Body-shelf	chr17:2265492-2265876	rs142427065;rs150468645;rs200950353;rs147929881;rs141890015	40;22;10;2;1	0.0498904	0.0294743	0.00540339	0.0020664
cg00491064	11	19681786	R	II	NAV2	Body	opensea	Body-opensea				0.0499061	0.0265543	0.0054062	0.00163943

## Sheet: Table S2
Table S2. Weight-loss DNAm probes in replica quantification and assigned weights
CpG	GSM4577462	GSM4577481	GSM4577417	GSM4577459	GSM4577439	GSM4577488		weight
cg00418150	0.749436	0.748962	0.723176	0.720834	0.739765	0.735097		0.0715151
cg00061695	0.889101	0.889798	0.89262	0.886506	0.884459	0.88171		0.0933145
cg00143527	0.548446	0.569847	0.580133	0.571734	0.622868	0.620958		0.0561515
cg00064172	0.731179	0.744684	0.75995	0.71812	0.752037	0.738003		0.0717384
cg00502099	0.904121	0.91232	0.883551	0.881097	0.909472	0.880123		0.08646
cg00059930	0.841183	0.866803	0.835764	0.813108	0.863845	0.816458		0.0818907
cg00648409	0.844487	0.840102	0.731688	0.70776	0.747918	0.756872		0.0771122
cg00226815	0.898307	0.912856	0.917631	0.896251	0.901393	0.89556		0.0858061
cg00426976	0.819828	0.841816	0.840789	0.835894	0.832043	0.814549		0.0878903
cg00287915	0.874993	0.871877	0.877185	0.890389	0.88363	0.904724		0.0902713
cg00176210	0.79788	0.83234	0.799671	0.772277	0.832362	0.801489		0.0715865
cg00295135	0.747918	0.767183	0.777124	0.774688	0.781278	0.758192		0.0799285
cg00423969	0.890761	0.886045	0.865688	0.861832	0.893468	0.853187		0.0892449
cg00559850	0.750833	0.784973	0.778626	0.774532	0.823576	0.765595		0.0759552
cg00480215	0.788176	0.798737	0.79411	0.821506	0.84338	0.829261		0.0871361
cg00118342	0.829131	0.833358	0.849357	0.822092	0.8562	0.848471		0.0791007
cg00139124	0.70883	0.750879	0.786349	0.782285	0.771464	0.770949		0.0754091
cg00140447	0.752721	0.778701	0.737525	0.721971	0.725298	0.703298		0.0669519
cg00586700	0.70526	0.710132	0.715136	0.707877	0.738109	0.698518		0.069658
cg00684040	0.848659	0.846706	0.859012	0.873528	0.874876	0.865667		0.0817637
cg00585790	0.724278	0.807901	0.810127	0.765195	0.808878	0.751286		0.0787615
cg00166343	0.885096	0.885177	0.880651	0.882068	0.891028	0.883527		0.0941804
cg00154019	0.737983	0.753776	0.772142	0.745836	0.79875	0.79488		0.0736344
cg00619207	0.864844	0.869139	0.826563	0.832661	0.872656	0.850326		0.0855907
cg00650809	0.774168	0.797265	0.735652	0.743028	0.76713	0.701475		0.0707268
cg00501774	0.908111	0.927379	0.894878	0.900112	0.90502	0.899081		0.0940465
cg00645755	0.749927	0.764929	0.747736	0.731186	0.742534	0.716039		0.0750026
cg00010946	0.810991	0.837303	0.836507	0.820221	0.802673	0.774722		0.0864176
cg00712857	0.379898	0.374918	0.371473	0.39514	0.353062	0.362032		0.0332187
cg00426382	0.853961	0.855468	0.840383	0.846291	0.870798	0.865795		0.0911901
cg00151661	0.670642	0.692806	0.730495	0.72339	0.683028	0.718942		0.0659753
cg00256042	0.714685	0.7368	0.770801	0.793657	0.784721	0.746597		0.0784611
cg00211208	0.61637	0.650202	0.633526	0.600726	0.63711	0.6314		0.0594742
cg00590630	0.472619	0.513737	0.461801	0.475651	0.520144	0.484681		0.0480686
cg00708789	0.88798	0.894221	0.837261	0.865412	0.860614	0.852967		0.0949618
cg00111657	0.800829	0.81262	0.811111	0.790431	0.807062	0.774652		0.0767919
cg00260201	0.749244	0.757465	0.743294	0.761784	0.762056	0.742683		0.0776426
cg00489394	0.770233	0.742905	0.786053	0.779228	0.730552	0.7145		0.0718573

## Sheet: Table S3
Table S3. Simple linear regression on DNAm and chromosome instability (CIN) scores
three types of tumor tissues									five types of tumor tissues
term	regression coefficient	std.error	statistic	p.value	confidence interval	Age	CNV_Index		term	regression coefficient	std.error	statistic	p.value	confidence interval	Age	CNV_Index
65_boundary	0.859356	0.120798	7.11399	3.05e-11	( 0.620888218753776 - 1.09782329588759 )	non-old	1		65_boundary	0.49474	0.116684	4.24001	3.09e-05	( 0.264998700819227 - 0.724481364107512 )	non-old	1
65_boundary	0.789645	0.127591	6.18888	4.43e-09	( 0.537767763883277 - 1.04152254401816 )	non-old	10		65_boundary	0.501431	0.11875	4.22258	3.32e-05	( 0.267621638594083 - 0.735240429077596 )	non-old	10
65_boundary	0.456717	0.12902	3.5399	0.00051721	( 0.202018667518161 - 0.711414452935739 )	non-old	11		65_boundary	0.121558	0.114994	1.05709	0.29143	( -0.104854966536423 - 0.347971863568176 )	non-old	11
65_boundary	0.80836	0.128446	6.29337	2.58e-09	( 0.554793814646325 - 1.06192570681325 )	non-old	12		65_boundary	0.364781	0.114082	3.19752	0.00155373	( 0.140161735462211 - 0.589400151418263 )	non-old	12
65_boundary	0.313064	0.0980089	3.19424	0.00167275	( 0.119584640694463 - 0.506543381976838 )	non-old	13		65_boundary	0.150157	0.0865122	1.73568	0.0837793	( -0.0201786841635 - 0.320492744837479 )	non-old	13
65_boundary	0.432918	0.0977047	4.43088	1.68e-05	( 0.240038704395989 - 0.625796580362236 )	non-old	14		65_boundary	0.255444	0.0857406	2.97927	0.00315635	( 0.0866276114189596 - 0.424260688286872 )	non-old	14
65_boundary	0.550976	0.120915	4.55673	9.92e-06	( 0.312278347710794 - 0.789674030411658 )	non-old	15		65_boundary	0.277558	0.111705	2.48473	0.0135804	( 0.0576183701078359 - 0.497496645509915 )	non-old	15
65_boundary	0.656022	0.124929	5.25117	4.5e-07	( 0.409400446345511 - 0.902644413499342 )	non-old	16		65_boundary	0.429783	0.109776	3.91508	0.000114898	( 0.213641968792393 - 0.645924379534882 )	non-old	16
65_boundary	0.821591	0.126142	6.51325	8.09e-10	( 0.572574937850974 - 1.07060721505159 )	non-old	17		65_boundary	0.381696	0.123713	3.08532	0.00224777	( 0.138113660070538 - 0.625277459885655 )	non-old	17
65_boundary	0.316735	0.109005	2.9057	0.00415522	( 0.101548477336757 - 0.531920635052666 )	non-old	18		65_boundary	0.0868342	0.091813	0.945772	0.345123	( -0.0939385484925615 - 0.267606912984622 )	non-old	18
65_boundary	1.06161	0.131461	8.07545	1.21e-13	( 0.802091149069383 - 1.32112650604833 )	non-old	19		65_boundary	0.543503	0.132107	4.11411	5.19e-05	( 0.283394938832108 - 0.803611740631817 )	non-old	19
65_boundary	0.940774	0.142519	6.60106	5.06e-10	( 0.659428021421399 - 1.2221203547026 )	non-old	2		65_boundary	0.66136	0.131489	5.02978	9.04e-07	( 0.402469031190142 - 0.920251921674738 )	non-old	2
65_boundary	0.443727	0.10597	4.18731	4.53e-05	( 0.234532443209156 - 0.652921675223759 )	non-old	20		65_boundary	0.234193	0.0970668	2.41271	0.0165115	( 0.0430765790695683 - 0.425310366904988 )	non-old	20
65_boundary	0.424579	0.10014	4.23988	3.67e-05	( 0.226893876349407 - 0.622264830533019 )	non-old	21		65_boundary	0.236624	0.0945978	2.50137	0.0129727	( 0.0503687109251231 - 0.422880115185132 )	non-old	21
65_boundary	0.287544	0.109468	2.62673	0.00941325	( 0.0714425523533426 - 0.503644847079361 )	non-old	22		65_boundary	0.123889	0.101901	1.21579	0.225145	( -0.0767452176468731 - 0.324524092262881 )	non-old	22
65_boundary	0.450825	0.080319	5.61293	8.01e-08	( 0.292267342536529 - 0.60938272968343 )	non-old	3		65_boundary	0.405378	0.0735476	5.51177	8.39e-08	( 0.26056805225917 - 0.550187044954213 )	non-old	3
65_boundary	0.667149	0.117126	5.69598	5.33e-08	( 0.435929660194112 - 0.898367946101596 )	non-old	4		65_boundary	0.39614	0.106727	3.71172	0.000250706	( 0.186003286040332 - 0.606276244802807 )	non-old	4
65_boundary	0.320982	0.0997505	3.21785	0.00154835	( 0.124064188734837 - 0.517899074743293 )	non-old	5		65_boundary	0.223088	0.0860491	2.59257	0.0100532	( 0.0536640867275829 - 0.392512131460396 )	non-old	5
65_boundary	0.917999	0.13793	6.65554	3.77e-10	( 0.645711536226577 - 1.19028729302085 )	non-old	6		65_boundary	0.550802	0.117712	4.67924	4.59e-06	( 0.319036858076078 - 0.782567541063605 )	non-old	6
65_boundary	0.479276	0.111054	4.31569	2.7e-05	( 0.260043402527058 - 0.698508268829959 )	non-old	7		65_boundary	0.390417	0.0942702	4.14147	4.64e-05	( 0.204806403970029 - 0.576027806622392 )	non-old	7
65_boundary	0.473392	0.0897917	5.27212	4.08e-07	( 0.296134512610202 - 0.650650017305479 )	non-old	8		65_boundary	0.201216	0.0776532	2.59121	0.010092	( 0.048322458407275 - 0.354108884522696 )	non-old	8
65_boundary	0.707928	0.115967	6.10457	6.85e-09	( 0.478997313193666 - 0.936858053543581 )	non-old	9		65_boundary	0.320067	0.102354	3.12704	0.00196176	( 0.118538733610705 - 0.521594336644547 )	non-old	9
65_boundary	0.77842	0.123628	6.29647	4.99e-09	( 0.533686093709201 - 1.02315411836146 )	old	1		65_boundary	0.409566	0.126361	3.24125	0.00139516	( 0.160388286563904 - 0.658743556270325 )	old	1
65_boundary	0.743241	0.176056	4.22163	4.69e-05	( 0.394721221840837 - 1.09176013267626 )	old	10		65_boundary	0.366346	0.166765	2.19678	0.029191	( 0.0374925282143439 - 0.695198630312677 )	old	10
65_boundary	0.444688	0.146157	3.04253	0.00287315	( 0.155354867283231 - 0.734021449152512 )	old	11		65_boundary	0.077883	0.13893	0.56059	0.575708	( -0.196081838924353 - 0.351847815920301 )	old	11
65_boundary	0.380023	0.174051	2.18341	0.0309198	( 0.035472636925969 - 0.724573956296839 )	old	12		65_boundary	0.16296	0.136015	1.1981	0.232302	( -0.105256015921774 - 0.431176392755657 )	old	12
65_boundary	0.478196	0.0901748	5.30299	5.16e-07	( 0.299686149324739 - 0.656706172825883 )	old	13		65_boundary	0.276883	0.0920339	3.00849	0.00296467	( 0.0953961349992897 - 0.458369846754959 )	old	13
65_boundary	0.352014	0.131216	2.6827	0.00831596	( 0.092258160591876 - 0.611769798338407 )	old	14		65_boundary	0.121045	0.107934	1.12147	0.263438	( -0.0917961006351369 - 0.333886712655733 )	old	14
65_boundary	0.459875	0.129938	3.53918	0.000568837	( 0.202649223749213 - 0.71710121909281 )	old	15		65_boundary	0.207528	0.12649	1.64067	0.102446	( -0.0419046863476717 - 0.456960961252935 )	old	15
65_boundary	0.634861	0.177846	3.56973	0.000512038	( 0.282797829002943 - 0.986923908412331 )	old	16		65_boundary	0.274459	0.149659	1.8339	0.0681629	( -0.0206619482620856 - 0.569579536264805 )	old	16
65_boundary	0.692163	0.134143	5.1599	9.7e-07	( 0.426613843687294 - 0.957711166909627 )	old	17		65_boundary	0.265208	0.134875	1.96633	0.0506511	( -0.000759083094340529 - 0.531175809007705 )	old	17
65_boundary	0.617132	0.114936	5.36934	3.83e-07	( 0.389604044792689 - 0.84465969137741 )	old	18		65_boundary	0.316949	0.103789	3.05379	0.00256877	( 0.112282441938661 - 0.521616137837539 )	old	18
65_boundary	0.484931	0.118037	4.10829	7.25e-05	( 0.251264417901324 - 0.71859698148714 )	old	19		65_boundary	0.177006	0.117377	1.50802	0.133136	( -0.0544556965488757 - 0.408467395784231 )	old	19
65_boundary	0.781359	0.188944	4.1354	6.54e-05	( 0.407324975504305 - 1.15539206178526 )	old	2		65_boundary	0.468281	0.170426	2.7477	0.00655276	( 0.132207711012445 - 0.804354254321667 )	old	2
65_boundary	0.338268	0.15164	2.23073	0.0275269	( 0.0380809949216525 - 0.638455902028427 )	old	20		65_boundary	-0.0244017	0.13632	-0.179004	0.858117	( -0.293217807188838 - 0.244414470198682 )	old	20
65_boundary	0.57614	0.113454	5.0782	1.39e-06	( 0.351547716502382 - 0.800733261164022 )	old	21		65_boundary	0.344596	0.11259	3.06063	0.00251345	( 0.122573689217373 - 0.56661889850664 )	old	21
65_boundary	0.459241	0.107717	4.26341	3.99e-05	( 0.246004701066648 - 0.672476557094795 )	old	22		65_boundary	0.145655	0.105587	1.37948	0.169296	( -0.0625583672608984 - 0.353869217739184 )	old	22
65_boundary	0.422118	0.0903157	4.67381	7.69e-06	( 0.243329451067441 - 0.600907508050237 )	old	3		65_boundary	0.343807	0.084855	4.0517	7.29e-05	( 0.176476886228478 - 0.511137748120963 )	old	3
65_boundary	0.492056	0.117953	4.17162	5.69e-05	( 0.258555801389625 - 0.725555546748522 )	old	4		65_boundary	0.221491	0.111841	1.98041	0.0490348	( 0.000945928841279919 - 0.442036793726774 )	old	4
65_boundary	0.262562	0.113831	2.30659	0.0227646	( 0.0372213778847454 - 0.487902142818566 )	old	5		65_boundary	0.00514343	0.103102	0.0498868	0.960263	( -0.198169127340939 - 0.208455986036209 )	old	5
65_boundary	0.628399	0.146244	4.29693	3.5e-05	( 0.338894603119979 - 0.917903066845948 )	old	6		65_boundary	0.407711	0.11785	3.45957	0.000661841	( 0.175315226385452 - 0.640106725930032 )	old	6
65_boundary	0.633858	0.131798	4.80931	4.37e-06	( 0.37295046689232 - 0.894765077213076 )	old	7		65_boundary	0.379754	0.107698	3.5261	0.000523418	( 0.167378223788389 - 0.592129214234662 )	old	7
65_boundary	0.384333	0.0974	3.94592	0.000133296	( 0.19151999243681 - 0.577145916357722 )	old	8		65_boundary	0.146912	0.088446	1.66103	0.0982821	( -0.0275002286946162 - 0.321323263173194 )	old	8
65_boundary	0.394551	0.125207	3.15119	0.00204603	( 0.146691610888283 - 0.64241098514692 )	old	9		65_boundary	0.0732841	0.11165	0.656373	0.512343	( -0.146885122544185 - 0.293453329732915 )	old	9
60_boundary	1.02762	0.130553	7.87127	3.88e-12	( 0.768667237011353 - 1.28657057653896 )	non-old	1		60_boundary	0.566809	0.136671	4.14725	5.29e-05	( 0.29702956246784 - 0.83658841075093 )	non-old	1
60_boundary	0.91354	0.173809	5.25599	8.12e-07	( 0.568789652894041 - 1.25828977848413 )	non-old	10		60_boundary	0.436517	0.159183	2.74224	0.00675194	( 0.122300463270362 - 0.750732560042771 )	non-old	10
60_boundary	0.507981	0.164747	3.08339	0.00263292	( 0.181205165026922 - 0.834756327135437 )	non-old	11		60_boundary	0.0547662	0.146368	0.374169	0.708742	( -0.234153713650794 - 0.3436860531871 )	non-old	11
60_boundary	0.858521	0.149514	5.74208	9.7e-08	( 0.561961082805025 - 1.15508106059366 )	non-old	12		60_boundary	0.310901	0.140861	2.20715	0.0286354	( 0.0328504422506719 - 0.588950641181691 )	non-old	12
60_boundary	0.432722	0.118543	3.65035	0.000415065	( 0.197593214721211 - 0.667851093351599 )	non-old	13		60_boundary	0.113972	0.108316	1.05222	0.294184	( -0.0998366584099449 - 0.327781365117353 )	non-old	13
60_boundary	0.476985	0.111905	4.26242	4.52e-05	( 0.255022307404957 - 0.698946763039075 )	non-old	14		60_boundary	0.179162	0.102014	1.75625	0.0808351	( -0.0222062902279883 - 0.380530376649765 )	non-old	14
60_boundary	0.548934	0.135789	4.04256	0.000102785	( 0.279597740076354 - 0.818270309328466 )	non-old	15		60_boundary	0.234672	0.126322	1.85774	0.0649258	( -0.0146782011962837 - 0.484022844420913 )	non-old	15
60_boundary	0.596815	0.162185	3.67985	0.000374905	( 0.275122379017765 - 0.918507157105463 )	non-old	16		60_boundary	0.233364	0.143323	1.62824	0.105315	( -0.0495460116963419 - 0.516274005066703 )	non-old	16
60_boundary	0.934656	0.152485	6.12951	1.68e-08	( 0.632203633930953 - 1.2371085717304 )	non-old	17		60_boundary	0.367153	0.15554	2.36051	0.0193769	( 0.0601276885461796 - 0.674179009057006 )	non-old	17
60_boundary	0.554152	0.127292	4.35339	3.19e-05	( 0.301668432302322 - 0.806634874556401 )	non-old	18		60_boundary	0.166931	0.113044	1.47669	0.141599	( -0.0562110489976677 - 0.390072366501332 )	non-old	18
60_boundary	1.14818	0.141218	8.13054	1.06e-12	( 0.868071509927826 - 1.42828040207774 )	non-old	19		60_boundary	0.524118	0.15286	3.42874	0.000759899	( 0.222381450469622 - 0.82585405550207 )	non-old	19
60_boundary	0.915199	0.163784	5.58784	1.92e-07	( 0.590334154437347 - 1.24006362580677 )	non-old	2		60_boundary	0.554943	0.155552	3.56757	0.000467632	( 0.247893181752478 - 0.861993558801897 )	non-old	2
60_boundary	0.482808	0.133606	3.61368	0.000470668	( 0.217802305875917 - 0.747814364945872 )	non-old	20		60_boundary	0.21827	0.122718	1.77863	0.077078	( -0.0239679277631204 - 0.460506998264735 )	non-old	20
60_boundary	0.580114	0.131727	4.40393	2.63e-05	( 0.318834876726758 - 0.841392748372155 )	non-old	21		60_boundary	0.30233	0.126318	2.3934	0.0177758	( 0.0529864131053094 - 0.551673596296389 )	non-old	21
60_boundary	0.574208	0.147725	3.887	0.000180759	( 0.281196221832712 - 0.867220612744089 )	non-old	22		60_boundary	0.276911	0.137563	2.01298	0.0456858	( 0.00537085717067337 - 0.548451167152784 )	non-old	22
60_boundary	0.515871	0.0964958	5.34605	5.51e-07	( 0.324471971898239 - 0.707269746768272 )	non-old	3		60_boundary	0.474266	0.0902532	5.25484	4.37e-07	( 0.296112385317141 - 0.652420267160517 )	non-old	3
60_boundary	0.808378	0.146575	5.51513	2.65e-07	( 0.517647792741704 - 1.09910821378808 )	non-old	4		60_boundary	0.395967	0.1424	2.78068	0.0060329	( 0.114879934461407 - 0.677054893930433 )	non-old	4
60_boundary	0.372228	0.133034	2.79799	0.00614876	( 0.10835538979002 - 0.636101131624334 )	non-old	5		60_boundary	0.237233	0.115096	2.06118	0.0407996	( 0.010041691820325 - 0.46442519756627 )	non-old	5
60_boundary	0.926152	0.158536	5.84192	6.2e-08	( 0.611697264930679 - 1.24060629324616 )	non-old	6		60_boundary	0.463794	0.136173	3.40593	0.000821851	( 0.194998344107422 - 0.732589410515082 )	non-old	6
60_boundary	0.542622	0.143822	3.77287	0.000271054	( 0.25735112188132 - 0.827892443114164 )	non-old	7		60_boundary	0.451561	0.116961	3.8608	0.000160051	( 0.220688773546795 - 0.682433929472954 )	non-old	7
60_boundary	0.490423	0.101813	4.81688	5.08e-06	( 0.288476874304212 - 0.692370007692829 )	non-old	8		60_boundary	0.181835	0.0916384	1.98427	0.0488261	( 0.000946796587630805 - 0.36272316206631 )	non-old	8
60_boundary	0.747208	0.129202	5.78325	8.07e-08	( 0.490936472816628 - 1.00348024413831 )	non-old	9		60_boundary	0.294803	0.121615	2.42407	0.0163897	( 0.0547429036742431 - 0.534862225733656 )	non-old	9
60_boundary	0.71313	0.112833	6.32023	1.83e-09	( 0.490556464175978 - 0.935703875422644 )	old	1		60_boundary	0.395243	0.109567	3.60732	0.000363425	( 0.179608067350181 - 0.610878094569745 )	old	1
60_boundary	0.705871	0.126885	5.56306	8.96e-08	( 0.455577081221747 - 0.956164069934219 )	old	10		60_boundary	0.464663	0.12051	3.85579	0.000141738	( 0.22749060236124 - 0.701834841866364 )	old	10
60_boundary	0.419126	0.118763	3.52909	0.000523625	( 0.184853986925937 - 0.653397162347982 )	old	11		60_boundary	0.131034	0.110289	1.1881	0.235752	( -0.0860209024494447 - 0.348089168424053 )	old	11
60_boundary	0.512819	0.138503	3.70259	0.000279941	( 0.239609605124039 - 0.786029005009052 )	old	12		60_boundary	0.275181	0.11111	2.47665	0.0138247	( 0.056509024795151 - 0.493853268911339 )	old	12
60_boundary	0.37001	0.0826389	4.47743	1.3e-05	( 0.206997179984551 - 0.533023398508647 )	old	13		60_boundary	0.253211	0.0775321	3.26588	0.00122032	( 0.100622452566505 - 0.405798986661211 )	old	13
60_boundary	0.351584	0.10622	3.30995	0.0011175	( 0.142054396324787 - 0.561113151770281 )	old	14		60_boundary	0.228368	0.088588	2.57787	0.0104282	( 0.0540209390569832 - 0.402715140064972 )	old	14
60_boundary	0.486089	0.1172	4.14753	5.07e-05	( 0.254901514725398 - 0.717277110159085 )	old	15		60_boundary	0.250531	0.111479	2.24733	0.0253603	( 0.0311322788841688 - 0.46992892955907 )	old	15
60_boundary	0.670077	0.129603	5.17023	5.92e-07	( 0.414422965794643 - 0.925731167893854 )	old	16		60_boundary	0.462164	0.111054	4.1616	4.15e-05	( 0.24360122319366 - 0.680726060809284 )	old	16
60_boundary	0.68676	0.114916	5.9762	1.12e-08	( 0.460077891189532 - 0.9134426831059 )	old	17		60_boundary	0.322827	0.112619	2.86654	0.00444965	( 0.101185048150341 - 0.544469158413294 )	old	17
60_boundary	0.368326	0.102135	3.60626	0.000397451	( 0.166854600827824 - 0.569797445746855 )	old	18		60_boundary	0.188035	0.0867169	2.16837	0.030932	( 0.0173701886588679 - 0.358699265610965 )	old	18
60_boundary	0.567779	0.110763	5.12609	7.28e-07	( 0.349289424232673 - 0.786269491032404 )	old	19		60_boundary	0.263589	0.107918	2.44249	0.015175	( 0.0511992974233921 - 0.475978579892643 )	old	19
60_boundary	0.860389	0.154504	5.56872	8.72e-08	( 0.555614926765261 - 1.1651624852673 )	old	2		60_boundary	0.616906	0.138941	4.44006	1.27e-05	( 0.343461066976758 - 0.890350429683836 )	old	2
60_boundary	0.361371	0.112044	3.22527	0.00148304	( 0.140354480965649 - 0.582388055426686 )	old	20		60_boundary	0.107961	0.10241	1.05421	0.292654	( -0.0935880675410798 - 0.309509600677295 )	old	20
60_boundary	0.432657	0.0907452	4.76783	3.71e-06	( 0.253654030504146 - 0.611660905217799 )	old	21		60_boundary	0.263513	0.0875172	3.01098	0.00283009	( 0.0912729573495067 - 0.435752251578225 )	old	21
60_boundary	0.298524	0.0916387	3.25762	0.00133195	( 0.117758019937026 - 0.479290205638886 )	old	22		60_boundary	0.0914924	0.0871111	1.05029	0.294445	( -0.0799480584591594 - 0.262932807865748 )	old	22
60_boundary	0.404371	0.0761571	5.30969	3.06e-07	( 0.254143537576221 - 0.554597784331115 )	old	3		60_boundary	0.328009	0.0698661	4.69483	4.1e-06	( 0.190508168945228 - 0.46551028797947 )	old	3
60_boundary	0.507036	0.101473	4.99677	1.32e-06	( 0.306871347445999 - 0.707201142810532 )	old	4		60_boundary	0.295417	0.0923241	3.19978	0.0015257	( 0.113717337000072 - 0.477117066170898 )	old	4
60_boundary	0.273483	0.0911087	3.00172	0.00304722	( 0.0937623961901387 - 0.45320365711393 )	old	5		60_boundary	0.0937395	0.0804103	1.16577	0.244654	( -0.0645131853896262 - 0.2519921671853 )	old	5
60_boundary	0.70631	0.129659	5.44746	1.58e-07	( 0.450545599875822 - 0.962073416715329 )	old	6		60_boundary	0.486531	0.105584	4.60798	6.07e-06	( 0.278734336712283 - 0.694328651415055 )	old	6
60_boundary	0.5143	0.103343	4.97664	1.45e-06	( 0.310446163583164 - 0.718153031848174 )	old	7		60_boundary	0.337704	0.0881289	3.83193	0.000155488	( 0.164260768556563 - 0.511147818128232 )	old	7
60_boundary	0.403362	0.085887	4.69643	5.08e-06	( 0.233942065681124 - 0.572782456476121 )	old	8		60_boundary	0.182416	0.0754664	2.41718	0.0162497	( 0.0338931766786466 - 0.33093894857595 )	old	8
60_boundary	0.460181	0.110888	4.14995	5.02e-05	( 0.241443250071103 - 0.678919234388204 )	old	9		60_boundary	0.16916	0.0961716	1.75894	0.0796274	( -0.02011166292887 - 0.358432482951336 )	old	9

## Sheet: Table S4
Table S4. Shared co-methylated regions and samples used
Subject_ID	group	Sample_type		chromosome	start	end	width	MCB_Gene	Feature_Type	CpGs	CGI_Coordinate		Selected_0.4	Selected_0.6	Random_0.4	Random_0.6
C3L-00093	LUAD	tumor		19	1065783	1066349	567	HMHA1	N_Shore	cg00135882 cg11468012 cg15367642 cg07261621 cg03650870	chr19:1066866-1067673		chr19:1065783-1066349	chr19:1065783-1066349	chr19:639726-639808	chr19:10736006-10736355
C3L-00094	LUAD	tumor		19	17972324	17973210	887	RPL18AP3 SNORA68 RPL18A	S_Shore S_Shelf	cg07817505 cg15640140 cg06508005 cg13970540 cg07002287	chr19:17970454-17971123		chr19:1070688-1070988	chr19:1355918-1356153	chr19:640909-640993	chr19:14247419-14247601
C3N-01842	LUAD	tumor		19	21688263	21688422	160	ZNF429	N_Shore	cg18649979 cg26494225 cg20479068 cg08489592 cg06112092	chr19:21688622-21688839		chr19:1439980-1440293	chr19:1907677-1908388	chr19:708918-709325	chr19:21264948-21265364
C3L-02127	LSCC	tumor		19	57019005	57019069	65	ZNF471	Island	cg14042851 cg11539780 cg19811761 cg12844912 cg00674365	chr19:57018743-57019506		chr19:1481726-1482940	chr19:4338852-4339160	chr19:827576-827715	chr19:32896872-32897054
C3L-02546	LSCC	tumor											chr19:1978277-1978948	chr19:13112808-13113482	chr19:1152022-1152358	chr19:33864421-33864973
C3L-02660	LSCC	tumor											chr19:1992866-1993265	chr19:16830555-16830739	chr19:1168354-1168841	chr19:38137164-38139364
C3L-02665	LSCC	tumor											chr19:2213373-2214108	chr19:17972324-17973210	chr19:1168987-1171408	chr19:54485321-54485460
C3L-04014	LSCC	tumor											chr19:2428122-2429209	chr19:21688263-21688422	chr19:1395229-1395646
C3N-01893	LSCC	tumor											chr19:2933490-2941933	chr19:29898548-29902816	chr19:1456246-1457211
C3N-02375	LSCC	tumor											chr19:3369478-3369820	chr19:30866192-30866365	chr19:1886629-1889287
C3N-02435	LSCC	tumor											chr19:3521010-3522045	chr19:36523056-36523945	chr19:1992866-1993265
C3N-02575	LSCC	tumor											chr19:3585406-3585434	chr19:37701593-37701665	chr19:2525231-2525290
C3N-03204	LSCC	tumor											chr19:3933422-3933477	chr19:37742739-37742956	chr19:2702871-2702924
C3N-03425	LSCC	tumor											chr19:5071967-5074758	chr19:38042109-38042123	chr19:2867289-2867410
C3N-03880	LSCC	tumor											chr19:5851504-5851616	chr19:39108529-39109076	chr19:3501056-3501736
C3N-03882	LSCC	tumor											chr19:6772475-6772930	chr19:39466716-39467435	chr19:3606974-3607269
C3N-04124	LSCC	tumor											chr19:8580456-8582606	chr19:42636639-42636817	chr19:3985498-3985548
C3N-04155	LSCC	tumor											chr19:8642301-8642571	chr19:45279765-45281006	chr19:4338769-4339160
C3L-02621	HNSCC	tumor											chr19:8808271-8808663	chr19:46284986-46286683	chr19:5838735-5838807
C3L-04844	HNSCC	tumor											chr19:9634324-9647720	chr19:46806907-46807119	chr19:6475456-6477198
C3N-01340	HNSCC	tumor											chr19:11517079-11517650	chr19:48800382-48800755	chr19:8194205-8197890
C3N-01755	HNSCC	tumor											chr19:12907933-12911205	chr19:51846803-51847299	chr19:9634324-9639654
C3N-03488	HNSCC	tumor											chr19:14937541-14939797	chr19:52228027-52230775	chr19:10381063-10381393
C3N-03841	HNSCC	tumor											chr19:15580310-15580400	chr19:57019005-57019069	chr19:10691854-10691895
C3N-04273	HNSCC	tumor											chr19:16308564-16308750		chr19:12217114-12217171
C3L-02606	PDAC	tumor											chr19:17232982-17237120		chr19:12624742-12624786
C3L-02809	PDAC	tumor											chr19:17972324-17973311		chr19:12978360-12978706
C3L-03635	PDAC	tumor											chr19:18385502-18385930		chr19:13364070-13364234
C3N-00198	PDAC	tumor											chr19:18451004-18451192		chr19:13364702-13364862
C3N-01012	PDAC	tumor											chr19:19221316-19221574		chr19:14068178-14071822
C3N-01381	PDAC	tumor											chr19:21106002-21106370		chr19:14606902-14607030
C3N-02944	PDAC	tumor											chr19:21264896-21265421		chr19:15590532-15591043
C3N-04126	PDAC	tumor											chr19:21688263-21688422		chr19:17107877-17113129
													chr19:23298818-23298870		chr19:17336919-17337038
													chr19:23299649-23299728		chr19:17436863-17438324
													chr19:32853893-32853976		chr19:18209746-18209821
													chr19:33361043-33361317		chr19:19626525-19626599
													chr19:33956108-33959770		chr19:19639581-19639970
													chr19:33977968-33984226		chr19:19730109-19731050
													chr19:35773317-35773474		chr19:21264896-21265421
													chr19:35786821-35787193		chr19:22468186-22468635
													chr19:35981347-35981677		chr19:31770188-31797063
													chr19:36103455-36103707		chr19:32864762-32865061
													chr19:36909326-36909913		chr19:33864421-33864973
													chr19:37894856-37936081		chr19:35633553-35633972
													chr19:39826150-39826693		chr19:36365514-36365679
													chr19:40005602-40005652		chr19:36399185-36399328
													chr19:40562314-40562354		chr19:36801503-36806508
													chr19:45898849-45902045		chr19:36853770-36854332
													chr19:46178025-46178388		chr19:38056651-38066824
													chr19:47505824-47506083		chr19:38129200-38142147
													chr19:47507461-47507691		chr19:39058326-39062778
													chr19:49658612-49659299		chr19:39108529-39108836
													chr19:49714394-49714580		chr19:40878909-40880103
													chr19:50426641-50430728		chr19:42636802-42636817
													chr19:50433949-50434179		chr19:45315721-45316509
													chr19:52150547-52150921		chr19:45316682-45317294
													chr19:52407881-52408324		chr19:45901453-45902045
													chr19:52511726-52511775		chr19:45907484-45908329
													chr19:53696642-53696649		chr19:46283045-46283080
													chr19:53758289-53758521		chr19:47104468-47104641
													chr19:54182164-54183011		chr19:47249193-47249203
													chr19:54250770-54251848		chr19:49016525-49016627
													chr19:54668230-54668390		chr19:49314461-49314475
													chr19:54848878-54849738		chr19:49340456-49340593
													chr19:55721180-55721290		chr19:49841960-49842035
													chr19:55972957-55973111		chr19:49842655-49843922
													chr19:56057008-56057277		chr19:50400217-50400734
													chr19:57018933-57019958		chr19:50400885-50400898
													chr19:57106538-57106852		chr19:50861262-50861789
													chr19:58038573-58039253		chr19:51226536-51226574
															chr19:51462100-51464955
															chr19:51586331-51587409
															chr19:54242243-54242528
															chr19:54866514-54869073
															chr19:54972047-54973820
															chr19:55888003-55888146
															chr19:57050370-57050620
															chr19:58013892-58037386

## Sheet: Table S5
Table S5. List of binary mutations affecting DNAm score
gene	p.value (wilcoxon)	group
CYP4X1	0.0179889	LSCC
ADGRL2	0.0141357	LSCC
CHI3L2	0.0421903	LSCC
PTPRC	0.0485654	LSCC
USH2A	0.00694272	LSCC
DNAH14	0.0128042	LSCC
MAP3K19	0.00947242	LSCC
PTH2R	0.0300175	LSCC
DOCK10	0.0459677	LSCC
RNF123	0.0429306	LSCC
DOCK3	0.0429306	LSCC
GABRA2	0.0197709	LSCC
ADGRL3	0.00433932	LSCC
ADAMTS3	0.0462884	LSCC
TET2	0.0224241	LSCC
ADAM29	0.0371231	LSCC
CTNND2	0.0018872	LSCC
ITGA2	0.0458841	LSCC
BDP1	0.0327534	LSCC
ADAM19	0.0141357	LSCC
DOCK2	0.0163491	LSCC
KIF13A	0.0325836	LSCC
NFKBIE	0.00179496	LSCC
ABCB5	0.00854613	LSCC
PPP1R3A	0.0427212	LSCC
MAGEB18	0.03118	LSCC
MCF2	0.0440045	LSCC
SLITRK4	0.0108873	LSCC
PRKDC	0.0366132	LSCC
PREX2	0.00912502	LSCC
TRHR	0.0355535	LSCC
TRPS1	0.0325836	LSCC
VPS13A	0.0429306	LSCC
SPATA31D1	0.0144529	LSCC
RBMXL2	0.0440045	LSCC
OR5J2	0.0382812	LSCC
TNKS1BP1	0.0325836	LSCC
MRC1	0.0300175	LSCC
DMBT1	0.0298287	LSCC
COL2A1	0.0440286	LSCC
PTPRB	0.035968	LSCC
ANKS1B	0.0440045	LSCC
NOS1	0.00367789	LSCC
TMEM132C	0.00371797	LSCC
MYCBP2	0.0302559	LSCC
KCNH5	0.0354254	LSCC
IL16	0.039781	LSCC
AGBL1	0.024924	LSCC
ACAN	0.0113906	LSCC
RBFOX1	0.0238022	LSCC
MYH11	0.039781	LSCC
VPS35L	0.0238022	LSCC
CHD9	0.0328017	LSCC
KLHDC4	0.00202164	LSCC
TANC2	0.0113906	LSCC
DDX42	0.0404398	LSCC
COLEC12	0.013459	LSCC
ANKRD30B	0.0177547	LSCC
DSG4	0.0227327	LSCC
RAD21L1	0.0298287	LSCC
PLCB4	0.00265628	LSCC
ZNF98	0.0350758	LSCC
PRKCG	0.0387513	LSCC
ZNF835	0.0208812	LSCC
TMPRSS15	0.0386155	LSCC
DSCAM	0.0232552	LSCC
VWA5B1	0.0421141	LUAD
ADGRB2	0.0297507	LUAD
SZT2	0.0251924	LUAD
LHX8	0.0282314	LUAD
COL24A1	0.041489	LUAD
KCNC4	0.0152765	LUAD
RPRD2	0.041489	LUAD
ADAMTSL4	0.03509	LUAD
CD1A	0.038466	LUAD
VANGL2	0.0481326	LUAD
COLGALT2	0.0267212	LUAD
LRRN2	0.0374944	LUAD
TRAF3IP3	0.0150709	LUAD
LYST	0.0168629	LUAD
ZP4	0.024929	LUAD
OR2L2	0.0267212	LUAD
NT5C1B	0.0319703	LUAD
CRIM1	0.016083	LUAD
SLC8A1	0.0404226	LUAD
LRPPRC	0.0431791	LUAD
EML6	0.0190461	LUAD
SH3RF3	0.0133726	LUAD
LCT	0.00568936	LUAD
KIF5C	0.022937	LUAD
FAM171B	0.0440453	LUAD
PTH2R	0.036933	LUAD
MAP2	0.0300294	LUAD
MYL3	0.0111417	LUAD
SETD2	0.0404226	LUAD
FRMD4B	0.0440453	LUAD
NFKBIZ	0.00924787	LUAD
XRN1	0.0297696	LUAD
ATR	0.0419579	LUAD
LEKR1	0.0213573	LUAD
TECRL	0.00815044	LUAD
CENPC	0.0190461	LUAD
USO1	0.0252813	LUAD
PALLD	0.0410046	LUAD
ANKRD33B	0.012061	LUAD
CTNND2	0.0474335	LUAD
NIM1K	0.0179747	LUAD
AP3B1	0.021754	LUAD
RAD50	0.0251924	LUAD
PCDHA1	0.013901	LUAD
PCDHA10	0.0141994	LUAD
GABRA1	0.0029376	LUAD
TENM2	0.0416329	LUAD
GRM6	0.0178092	LUAD
ADAMTS2	0.0352042	LUAD
COL11A2	0.0352042	LUAD
TCP11	0.0201728	LUAD
PNPLA1	0.0252813	LUAD
PGK2	0.0460508	LUAD
SMOC2	0.0314734	LUAD
DGKB	0.0200705	LUAD
HOXA10	0.00897318	LUAD
CDK13	0.0133726	LUAD
EGFR	0.0119333	LUAD
ING3	0.0267212	LUAD
OR2F2	0.0226019	LUAD
SHROOM2	0.0481326	LUAD
MAGEB18	0.0264386	LUAD
KLHL4	0.0454503	LUAD
PABPC5	0.00868367	LUAD
NRG1	0.0152765	LUAD
PRKDC	0.0224215	LUAD
VPS13B	0.0478214	LUAD
OXR1	0.0179747	LUAD
KCNQ3	0.0432009	LUAD
ZBTB5	0.021754	LUAD
PRUNE2	0.00582639	LUAD
AGTPBP1	0.0334991	LUAD
OR1N2	0.0264386	LUAD
CNGA4	0.0298145	LUAD
RAG1	0.0421141	LUAD
OR4A16	0.0431791	LUAD
OR4D9	0.03509	LUAD
FERMT3	0.0213573	LUAD
CATSPER1	0.0478214	LUAD
TMEM151A	0.0267212	LUAD
CHRDL2	0.036933	LUAD
PCF11	0.0382369	LUAD
OR8B4	0.0454503	LUAD
PRDM10	0.0111441	LUAD
SFMBT2	0.0484885	LUAD
MALRD1	0.0252813	LUAD
ZNF438	0.036745	LUAD
ZEB1	0.0213573	LUAD
ALOX5	0.0410046	LUAD
JMJD1C	0.0228518	LUAD
GRID1	0.0431791	LUAD
DNTT	0.0118456	LUAD
CRTAC1	0.0159893	LUAD
PSD	0.0314734	LUAD
SLCO1A2	0.0389236	LUAD
ABCC9	0.00909807	LUAD
SLC4A8	0.0282314	LUAD
TBC1D30	0.0478214	LUAD
GLIPR1L2	0.021754	LUAD
CUX2	0.041489	LUAD
FLT3	0.0332109	LUAD
FLT1	0.036933	LUAD
FREM2	0.00572854	LUAD
SLITRK6	0.040255	LUAD
NYNRIN	0.00762831	LUAD
CTSG	0.0314734	LUAD
RALGAPA1	0.0213573	LUAD
SERPINA11	0.0481326	LUAD
EML1	0.0122129	LUAD
PACS2	0.0332109	LUAD
HCN4	0.0209892	LUAD
NTRK3	0.033987	LUAD
SHISA9	0.0277377	LUAD
DNAH3	0.0443169	LUAD
NCOR1	0.00380307	LUAD
BRIP1	0.0282314	LUAD
CEP95	0.0213573	LUAD
ABCA5	0.0104753	LUAD
CCDC102B	0.0118456	LUAD
NFATC1	0.0118456	LUAD
NCOA3	0.0251924	LUAD
STK11	0.0136038	LUAD
ARHGEF18	0.0109575	LUAD
ZNF208	0.00452032	LUAD
ZNF492	0.022937	LUAD
KIRREL2	0.0282314	LUAD
LRFN1	0.0267212	LUAD
PSG11	0.0179747	LUAD
PSG2	0.0305017	LUAD
PRR12	0.0290915	LUAD
TMEM150B	0.0350297	LUAD
SHISA7	0.0261526	LUAD
PEG3	0.0328344	LUAD
BCR	0.0226019	LUAD
SEZ6L	0.00629866	LUAD
SCUBE1	0.0264386	LUAD
DOCK7	0.0209175	HNSCC
CHD1L	0.0180712	HNSCC
ASTN1	0.00202945	HNSCC
SNTG2	0.0405012	HNSCC
KIDINS220	0.0396957	HNSCC
TMEM131	0.0216829	HNSCC
UNC80	0.0110379	HNSCC
PHLDB2	0.0123943	HNSCC
STXBP5L	0.0390229	HNSCC
TP63	0.0295262	HNSCC
ADGRV1	0.00312373	HNSCC
DNAH8	0.0148927	HNSCC
PREP	0.0468982	HNSCC
PLXNA4	0.00385959	HNSCC
MGAM2	0.0130046	HNSCC
RBMXL3	0.0189209	HNSCC
L1CAM	0.0295262	HNSCC
NSD3	0.0265787	HNSCC
ADAM32	0.0321734	HNSCC
SNTG1	0.0486607	HNSCC
FAM135B	0.0467842	HNSCC
ARHGAP39	0.0221345	HNSCC
ANKRD20A1	0.0282743	HNSCC
MALRD1	0.0436007	HNSCC
PDCD11	0.00560856	HNSCC
FMNL3	0.0452241	HNSCC
KRT6A	0.0321734	HNSCC
ZFHX2	0.0354552	HNSCC
SV2B	0.0123943	HNSCC
PKD1	0.0329109	HNSCC
CDRT1	0.0295262	HNSCC
PTPRM	0.0321734	HNSCC
CDH19	0.00763891	HNSCC
CEP250	0.0282743	HNSCC
ARHGAP45	0.0198053	HNSCC
SH3GL1	0.0310823	HNSCC
FAM83E	0.0335594	HNSCC
MYH14	0.0245705	HNSCC
SSC5D	0.0170236	HNSCC
PLXNB2	0.0378157	HNSCC
PBRM1	0.0116692	ccRCC
KDM5C	0.0380943	ccRCC
YLPM1	0.0279238	ccRCC
TP53	0.0445828	ccRCC
IRX1	0.0171044	PDAC
POM121L12	0.017383	PDAC
C10orf71	0.0158712	PDAC
CACNA1H	0.04339	PDAC
TP53	0.0176855	PDAC
MYO9B	0.0136372	PDAC
